# Supplementary material for: Adherence to inhaled therapies of COPD patients from seven Latin American countries: The LASSYC study
Source: PLoS One. 2017 Nov 15;12(11):e0186777. doi: 10.1371/journal.pone.0186777 (PMC5687703; doi:10.1371/journal.pone.0186777)
Supplement: S3 File — (XLSX) [file pone.0186777.s003.xlsx]

## Sheet: Read me
Variable name	Label
sex	sex
grade	mMRC grade
packyear	packyear smoked
taicat	TAI adherence scale, categorized
moriskycat	morisky scale, categorized
catscore	CAT score, continuous
nightsev	night time symptoms - severety score
earlymsev	early morning symptoms - severety score
fev11c	Post-BD FEV1 (liters)
fev1fvc1c	Post-BD FEV1/FVC ratio (%)
bmic	Body mass index, corrected
coteindex	cote index corrected
fev11PLAp	FEV1 (1) predicted using PLATINO equation
bodexindex	BODEx index corrected
exac1	Exacerbations - at least one
ipaq_totmin	Total PA (min)
ers_total	E-RS score, total
nightpatient	Night patient, at least one wake up at night
earlympatient	early morning patient = moderate+ dyspnoea + other symptom moderate +, for early
daytimepatient	RECODE of ers_tertiles (3 quantiles of ers_total)

## Sheet: Dataset
sex	grade	packyear	taicat	moriskycat	catscore	nightsev	earlymsev	fev11c	fev1fvc1c	bmic	coteindex	fev11PLAp	bodexindex	exac1	ipaq_totmin	ers_total	nightpatient	earlympatient	daytimepatient
Male	2	30	Good adherence	High adherence	21	1	2	900	54.2169	29.5858	0	38.1251	3	0	180	7	yes	no	0
Male	1	20	Good adherence	High adherence	5	0	1	1500	49.1803	28.3737	2	48.6574	2	1	60	5	no	no	0
Male	3		Good adherence	low adherence	16	0	2	1070	47.3451	22.8928	0	50.5834	3	0	15	9	no	no	0
Male	2	40	Good adherence	High adherence	23	6	4	850	34.5528	19.6752	0	33.8897	5	0	120	16	yes	no	1
Female	1		Good adherence	High adherence	13	0	0	1260	57.7982	37.0448	0	57.7296	1	1	30	4	no	no	0
Male	1	40	Good adherence	High adherence	16	0	2	820	45.0549	25.0593	0	26.5406		1	360	5	no	no	0
Female	2	20	Good adherence	medium adherence	22	3	4	710	38.7978	20.4491	0	28.4287	5	0	60	12	no	yes	0
Female	2	34	Good adherence	High adherence	8	0	3	1780	68.9922	23.4375	0	76.0186	3	1	0	9	no	no	0
Male	2	67.5	Good adherence	High adherence	7	0	0	1050	44.8718	30.4053	0	32.7483	4	0	660	3	no	no	0
Female	1		Good adherence	medium adherence	13	1	4	590	32.5967	26.8387	0	27.219	3	0	315	8	no	no	0
Female	1	75	Good adherence	High adherence	3	0	1	1360	49.0975	23.7253	0	71.7783	1	1	450		no	no
Female	1	66	Good adherence	High adherence	11	0	2	1460	56.8093	36.4525	0	68.88		1	300	16	no	no	1
Male	1	52	Good adherence	High adherence	13	0	0	1740	67.7043	33.3598	0	57.1755	1	0	80	2	no	no	0
Female	4		Good adherence	High adherence	23	0	6	1000	44.6429	30.7787	0	41.2791	5	1	10	16	no	yes	1
Male	1	30	Good adherence	High adherence	6	1	1	1690	55.2288	28.5483	2	62.3086	1	0	20	2	no	no	0
Male	2	19.5	Good adherence	low adherence	34	13	7	1280	35.7542	26.1962	2	35.3957	3	1	300	20	yes	no	1
Male	1	30	Good adherence	High adherence	16	4	4	1070	37.1528	19.7239	0	47.0712	4	1	60		no	no
Female	2	33	Good adherence	High adherence	20	0	0	1100	42.471	22.68	0	45.8044	3	0	420	3	no	no	0
Male	0	44	Good adherence	medium adherence	4	0	0	1930	61.465	27.31	0	74.1137	0	0	20		no	no
Male	0	27	Good adherence	High adherence	3	0	1	1830	59.6091	24.4473	0	69.8133	0	0	150	2	no	no	0
Male	1	69	Good adherence	High adherence	4	0	0	1090	50.2304	31.2452	0	39.1715	2	0	180	2	no	no	0
Female	3	35	Good adherence	High adherence	15	0	5	1370	55.6911	31.1846	0	68.2046	2	0	0	15	no	yes	1
Male	4	13.8	Good adherence	medium adherence	20	4	3	420	29.1667	25.0762	2	15.159	7	1	15	17	no	no	1
Female	1	56	Good adherence	High adherence	11	0	0	630	47.0149	24	0	40.1822	2	0	150	4	no	no	0
Male	2	64.5	Good adherence	High adherence	6	0	0	1490	49.3377	23.7118	3	55.6393	2	1	155	3	no	no	0
Female	4	44	Good adherence	High adherence	25	3	7	600	50.4202	24.4444	6	31.1253	6	0	0	13	no	yes	0
Male	4		Good adherence	High adherence	22	0	0	1240	45.5882	24.8016	0	53.9028	4	0	0	10	no	no	0
Male	1		Good adherence	High adherence	13	2	1	1200	38.5852	30.095	0	32.688	3	0	170	8	no	no	0
Female	2	38.75	Good adherence	High adherence	10	0	0	640	31.3725	19.6927	0	25.7491	5	1	30	1	no	no	0
Male	3		Good adherence	High adherence	20			990	39.1304	26.7539	1	32.5309	5	1	120	2	no	no	0
Female	1	60	Good adherence	High adherence	21	0	2	820	42.0513	28.9062	1	35.0198	2	1	0	12	no	no	0
Female	1	50	Good adherence	High adherence	10	0	1	1000	45.4545	26.6097	0	41.7966	2	0	60	1	no	no	0
Male	4	48	Good adherence	High adherence	27	10	11	1170	46.063	27.7743	0	36.1436	6	1	0	19	yes	yes	1
Female	2	36	Good adherence	High adherence	12	0		640	32.9897	22.8928	0	27.5089		1	360	9	no	no	0
Female	0	59	Good adherence	medium adherence	5	1	0	1110	63.4286	22.8269	2	62.4383	1	0	320	0	no	no	0
Female	1	42	Good adherence	High adherence	17	2	1	610	38.125	23.8728	0	29.1502	3	1	240	4	no	no	0
Male	1	20	Good adherence	High adherence	16	1	5	1490	50.5085	32.8125	0	66.7074	0	1	25	4	no	no	0
Male	1	15	Good adherence	medium adherence	13	7	3	2100	58.9888	26.4721	2	65.9563	0	0	170	2	yes	no	0
Male	1	30	Good adherence	High adherence	9	1	2	1130	36.2179	24.977	2	43.2212	2	0	120	11	no	no	0
Female	2	67.5	Good adherence	High adherence	3	0	1	440	30.7692	24.5089	2	18.2079	4	0	122	6	no	no	0
Male	1	45	Good adherence	low adherence	17	0	0	830	31.203	28.0664	0	28.7652	3	1	0	8	no	no	0
Male	0	60	Good adherence	High adherence	4	0	1	2050	65.9164	24.2424	0	76.6989	0	0	720	4	no	no	0
Male	1	49	Good adherence	High adherence	24	4	3	1310	40.9375	22.5827	0	54.8969	1	1	30	11	no	no	0
Female	1	60	Good adherence	High adherence	16	0	1	1320	68.0412	30.8329	0	68.5815	0	1	420	14	no	no	1
Male	0	63	Good adherence	High adherence	4	0	0	1680	69.1358	26.0375	2	86.2806		0	180	0	no	no	0
Female	1	47	Good adherence	High adherence	4	0	1	1620	63.7795	30.8185	6	87.5795	0	0	180	2	no	no	0
Male	1	10	Good adherence	High adherence	0	0	0	2110	42.1158	27.7698	0	69.8463	0	0	210	0	no	no	0
Female	3		Good adherence	low adherence	28	12	11	660	53.8776	25.7778	1	36.0314	6	1	10	26	yes	yes	1
Male	0	50	Good adherence	High adherence	3	0	0	1410	48.4536	33.69	0	44.6212	2	0	495	1	no	no	0
Female	2		Good adherence	High adherence	11	0	2	1160	57.4257	44.581	6	57.1527	2	1	140	10	no	no	0
Male	2	80	Good adherence	High adherence	10	0	1	1940	55.9078	39.6825	2	67.2727	1	0	10	5	no	no	0
Male	0	57.6	Good adherence	medium adherence	9	5	4	840	30.2158	22.8571	0	26.0041	3	1	210	8	yes	no	0
Male	1	72	Good adherence	High adherence	5	0	0	1630	42.5587	35.4171	0	46.5988	2	0	0	9	no	no	0
Male	2	15	Good adherence	medium adherence	24	7	6	2050	48.2353	23.9395	0	68.5217	1	1	30	15	yes	yes	1
Male	1	40	Good adherence	High adherence	12	0	0	1790	46.2532	25.9787	2	54.2907	1	1	120	15	no	no	1
Male	1	58.5	Good adherence	High adherence	15	10	4	900	65.2174	21.1073	0	30.3428	3	1	120	13	yes	no	0
Male	1	50	Good adherence	High adherence	5	0	0	1480	47.2843	19.9219	0	68.0366	1	0	150	5	no	no	0
Female	1	32	Good adherence	High adherence	13	0	3	1620	63.5294	21.0772	0	63.1225	1	1	20	12	no	no	0
Female	4	12.5	Good adherence	High adherence	27	0	4	420	25.3012	25.5588	0	16.797	6	0	0	12	no	yes	0
Male	1	40.5	Good adherence	High adherence	4	0	1	1810	51.7143	33.642	0	47.4411	2	1	120	6	no	no	0
Male	2	15	Good adherence	High adherence	28	16	11	1020	41.6327	25.6055	0	32.7769	5	1	30	22	yes	yes	1
Male	1		Good adherence	High adherence	6	2	4	1980	45.6221	30.1162	1	67.2985	0	0	60	9	no	no	0
Male	2		Good adherence	High adherence	9	0	2	910	49.4565	30.1038	2	37.7291	3	1	0	5	no	no	0
Male	3	20	Good adherence	High adherence	8	1	0	1080	46.1538	28.634	2	31.1518	5	0	10	5	no	no	0
Male	2		Good adherence	medium adherence	11	0	1	510	31.2883	16.6525	0	17.8658	5	1	0	3	no	no	0
Female	0	24	Good adherence	medium adherence	17	2	2	1160	51.1013	20.5442	6	61.1267	2	1	60	3	no	no	0
Male	0		Good adherence	High adherence	10	1	1	2260	59.3176	17.5771	0	64.8317	2	0	450	7	no	no	0
Female	1	58.5	Good adherence	High adherence	16	0	2	720	36.5482	22.0603	0	31.9353	3	1	15	12	no	no	0
Male	0	62	Good adherence	medium adherence	4	0	0	1440	41.3793	20.0692	2	54.4368	2	0	120	2	no	no	0
Female	3	37.5	Good adherence	High adherence	31	9	8	510	46.789	20.8117	0	26.5803	6	1	16	19	yes	yes	1
Female	1	67.5	Good adherence	High adherence	9	0	0	590	30.4124	20.8117	6	31.1391	4	1	180	7	no	no	0
Female	1	15	Good adherence	High adherence	20	3	4	350	42.6829	21.6413	0	20.0943	3	0	240	15	no	no	1
Male	2		Good adherence	medium adherence	33	5	9	1660	53.5484	25.5593	0	60.3649	2	1	720	14	no	yes	1
Female	2	45	Good adherence	High adherence	4	0	0	620	59.6154	15.7038	6	27.1382	6	1	1080	2	no	no	0
Male	2		Good adherence	medium adherence	8	1	1	1050	36.2069	23.5078	0	40.6144	3	1	40	5	no	no	0
Male	2		Good adherence	High adherence	18	3	6	1010	49.0291	26.9896	2	34.3895	5	1	30	17	no	yes	1
Female	4	16.4	Good adherence	High adherence	14	0	2	660	49.6241	27.0552	1	32.7597	6	1	0	15	no	no	1
Male	2	40	Good adherence	High adherence	19	3	2	820	50	21.4533	1	26.8534	4	0	360	10	no	no	0
Male	1	22.5	Good adherence	low adherence	34	14	15	1661	43.2777	26.2188	0	60.6659	1	1	180	27	yes	yes	1
Male	2	31	Good adherence	High adherence	14	4	7	1210	48.9879	20.2395	1	44.5535	5	1	30	9	no	no	0
Male	2	50	Good adherence	High adherence	10	3	2	1110	48.4716	28.5156	0	49.6948	3	1	60	7	no	no	0
Female	2	20	Good adherence	High adherence	7			960	43.4389	29.7211	2	50.7467	2	0	0	2	no	no	0
Male	3	45	Good adherence	medium adherence	15	2	2	1640	50.6173	21.2963	0	46.932	4	0	20	16	no	no	1
Male	2	60	Good adherence	High adherence	6	0	0	640	37.8698	25.5937	0	24.1619	4	0	0	1	no	no	0
Male	4	56	Good adherence	medium adherence	24	0	7	1470	48.0392	25	0	56.8965	4	0	0	8	no	yes	0
Male	0		Good adherence	medium adherence	3	0	0	2180	64.6884	24.2215	0	64.0494	1	0	360	1	no	no	0
Female	1	25	Good adherence	High adherence		0	0	1570	48.7578	27.2932	6	75.6753	0	1	120	0	no	no	0
Female	1	32	Good adherence	High adherence	12	0	0	1440	60.5042	23.4221	0	65.8861	0	1	240	3	no	no	0
Male	2	48	Good adherence	medium adherence	26	15	16	1489	39.9196	23.8367	0	48.7356	3	1	360	25	no	yes	1
Male	3	37	Good adherence	High adherence	21	2	3	1139	38.702	26.398	0	41.0086	5	1	135	11	yes	no	0
Male	1		Good adherence	High adherence	10	0	2	2370	60.9254	20.3223	1	78.0943	1	0	70	8	no	no	0
Male	0	50	Good adherence	High adherence	5	0	0	1450	37.5648	25.4327	3	47.6462	2	1	20	3	no	no	0
Male	1	37.5	Good adherence	High adherence	5	0	0	1700	50.8982	27.1178	0	56.4986	1	0	80	5	no	no	0
Male	1		Good adherence	High adherence	26	0	6	1820	52.907	28.7197	0	59.0376	1	0	400	12	no	yes	0
Male	3	39	Good adherence	medium adherence	12	4	3	540	46.5517	19.7777	0	21.9962	7	1	270	13	no	no	0
Male	3	66.25	Good adherence	medium adherence	23	6	4	310	36.9048	24.1588	0	11.6434	6	1	30	19	yes	yes	1
Female	3	10	Good adherence	High adherence	22	0	4	640	36.1582	22.2222	0	38.4658	4	0	15	13	no	yes	0
Female	1	24	Good adherence	High adherence	8	0	2	1250	60.6796	29.1363	0	67.6866	0	0	360	12	no	no	0
Female	2	42.5	Good adherence	High adherence	31	4	5	1350	56.4854	20.7967	0	55.4526	4	1	75	24	no	no	1
Male	2	45	Good adherence	High adherence	7	0	0	1220	57.8199	28.7197	1	36.79	4	1	0	10	no	no	0
Female	1	30	Good adherence	medium adherence	4	1	1	760	48.1013	25.9695	1	40.8223	3	1	1200	9	no	no	0
Male	0	14	Good adherence	High adherence	16	0	2	1420	38.4824	22.9441	0	44.4087	3	1	210	12	no	no	0
Male	1	41	Good adherence	High adherence	10	0	0	970	40.9283	22.4914	0	29.7748	3	1	30	4	no	no	0
Female	2	60	Good adherence	medium adherence	17	0	2	1060	61.2717	27.6888	6	61.814	3	1	0		no	no
Male	4	40	Good adherence	High adherence	12	6	3	850	45.6989	19.9792	1	40.7449	6	0	60	10	yes	no	0
Male	1	45	Good adherence	High adherence	9	0	2	2140	55.2972	25.763	0	59.0083	1	1	330	6	no	no	0
Male	1	43.5	Good adherence	High adherence	6	0	0	1220	58.9372	19.5717	0	40.6829	3	0	420	1	no	no	0
Male	2	27	Good adherence	medium adherence	6	0	0	740	37.9487	29.7576	0	25.6148	5	1	50	5	no	no	0
Male	1	40	Good adherence	High adherence	4	0	1	1750	58.3333	29.7265	0	59.2064	1	0	0	6	no	no	0
Female	2	50	Good adherence	High adherence	15	0	0	1550	40.5759	28.1625	1	75.3646	1	0	180	9	no	no	0
Male	1		Good adherence	High adherence	28	11	8	1040	50.2415	19.8141	0	40.334	3	0	20	13	yes	yes	0
Female	2	70.5	Good adherence	High adherence	13	0	0	850	53.4591	27.8876	0	47.8933	3	0	12	4	no	no	0
Female	1	45	Good adherence			8	8	1060	42.7419	22.2656	6	43.4874	2	0	0	21	yes	yes	1
Female	1	15	Good adherence	medium adherence	11	0	0	880	52.6946	21.3593	0	49.0862	2	0	120		no	no
Female	3	63	Good adherence	medium adherence	13	2	3	1090	46.7811	36.4367	6	46.3132	4	0	30	14	no	no	1
Male	3	56.7	Good adherence	High adherence	14	0	2	1010	48.7923	21.875	3	49.7669	4	0	70	1	no	no	0
Male	1	50	Good adherence	High adherence	11	0	1	1030	41.0359	26.7698	0	39.578	2	0	20	5	no	no	0
Male	4	15	Good adherence	medium adherence	18	0	4	1090	34.7134	23.03	0	47.3823	5	0	10	15	no	no	1
Female	1	40	Good adherence	medium adherence	19	2	2	1410	66.8246	25.2363	2	72.2444	0	0	0	6	yes	no	0
Female	2	20	Good adherence	medium adherence	17	3	2	1440	60.251	23.6244	6	63.955	2	0	0	12	no	no	0
Male	2	18	Good adherence	High adherence	18	0	0	2140	68.1529	31.8047	0	65.4478	1	0	120	1	yes	no	0
Female	2	50	Good adherence	High adherence	8	1	1	1070	44.7699	22.5827	1	50.6953	2	0	1800		no	no
Male	4		Good adherence	medium adherence	19	3	4	660	40.9938	18.3391	0	22.2514	7	0	90	18	no	no	1
Male	2	55.35	Good adherence	High adherence	18	0	3	1240	36.5782	23.5078	0	50.2305	2	1	240	12	no	no	0
Male	4	51	Good adherence	High adherence	14	0	1	1430	41.9355	22.4766	0	65.7879	3	0	25	3	no	no	0
Female	3	20	Good adherence	medium adherence	24	5	3	1180	66.2921	38.2934	3	54.6651	3	1	480	23	yes	no	1
Male	1	12	Good adherence	low adherence	5	0	2	2760	62.3025	21.3839	0	89.3319	0	0	60	4	no	no	0
Female	2		Good adherence	High adherence	14	0	1	510	42.1488	20.3244	6	24.7252	5	1	270	8	no	no	0
Female	1	22.5	Good adherence	High adherence	8	0	0	880	45.3608	34.7205	3	55.1786	1	0	150	4	no	no	0
Female	2	30	Good adherence	medium adherence	9	3	2	620	33.3333	32.8824	0	27.7956	4	1	120	5	no	no	0
Male	2	18.5	Good adherence	medium adherence	4	0	0	1320	58.1498	23.068	0	58.244	2	1	750	1	no	no	0
Female	3	40	Good adherence	medium adherence	14	0	1	1030	59.5376	22.4766	6	53.0189	3	0	140	6	no	no	0
Male	2	40	Good adherence	medium adherence	24	0	1	800	43.4783	24.0741	0	25.442	5	1	30	6	no	no	0
Male	1		Good adherence	High adherence	5	0	1	1970	66.33	31.6001	1	58.4409	1	0	40	2	no	no	0
Male	2	80	Good adherence	High adherence	14	0	2	970	36.7424	22.5878	0	29.1168	4	1	30	13	no	no	0
Female	1	22	Good adherence	medium adherence	4	0	0	1100	59.7826	27.4077	0	54.6811	1	0	200	0	no	no	0
Female	3	17.5	Good adherence	High adherence	11	0	4	710	41.5205	32.4219	0	39.1448	4	0	40	14	no	yes	1
Male	1	75	Good adherence	medium adherence	4	0	0	2140	66.6667	25.4017	2	65.2459	0	0	65	3	no	no	0
Male	3	45	Good adherence	medium adherence	15	4	4	710	24.8252	26.3656	1	23.9789	5	1	40	11	no	no	0
Female	3	10	Good adherence	medium adherence	22	0	3	910	54.491	23.4566	0	56.7392	3	0	0	9	no	no	0
Female	2	22.5	Good adherence	High adherence	23	0	2	1136	52.8618	18.2531	0	48.2671	4	1	30	8	no	no	0
Male	4	70	Good adherence	medium adherence	11	0	2	840	25.3776	24.093	0	33.1521	6	0	0	14	no	no	1
Female	3	20	Good adherence	medium adherence	11	2	2	1070	64.0719	26.2222	6	64.31	3	1	10	7	no	no	0
Male	0	38	Good adherence	medium adherence	6	0	0	2010	44.7661	19.9432	0	62.3557	2	0	90	9	no	no	0
Female	1	30	Good adherence	High adherence	4	0	0	1170	61.5789	23.1472	0	69.9405	0	0	0	0	no	no	0
Male	3		Good adherence	medium adherence	20	4	4	800	32.6531	26.8923	0	29.3476	5	1	0	17	no	yes	1
Male	1	60	Good adherence	medium adherence	15	0	3	1330	44.9324	29.8877	0	35.7279	2	1	360	8	no	no	0
Female	1	25	Good adherence	High adherence	12	3	2	1001	66.7333	30.2978	0	52.4164	1	0	427	13	yes	no	0
Female	1	37.5	Good adherence	High adherence	6	0	1	1030	55.0802	25.1039	1	62.5824		1	270	9	no	no	0
Male	0		Good adherence	High adherence	5	0	0	2610	50.6796	23.5102	0	80.7983	0	0	120	3	no	no	0
Male	3	40	Good adherence	medium adherence	25	15	13	1890	42.0935	26.9274	0	60.0708	4	1	120	23	no	yes	1
Female	1	34	Good adherence	medium adherence	8	0	6	2170	58.3333	21.4536	0	80.0629	0	1	100	8	no	no	0
Male	1	73.5	Good adherence	High adherence	21	13	13	1120	40.7273	30.0433	0	45.3048	2	0	960	13	yes	yes	0
Male	1	72	Good adherence	medium adherence	23	6	4	2220	64.1618	32	1	72.6616	0	0	125	18	no	no	1
Female	2	32	Good adherence	High adherence	16	0	3	410	64.0625	16.8889	9	27.4084	6	1	15	13	no	no	0
Female	2	22.5	Good adherence	High adherence	9	0		1306	49.9426	30.863	0	61.3539	2	0	0	14	no	no	1
Male	1	42	Good adherence	medium adherence	5	0	1	2560	60.9524	32.9507	1	85.3205	0	0	240		no	no
Female	2	42	Good adherence	medium adherence	32	13	16	1260	61.4634	25.5588	0	60.9093	2	1	150	23	no	yes	1
Male	1	50	Good adherence	High adherence	10	0	0	2570	60.3286	29.0562	1	71.4442	0	1	160	0	no	no	0
Male	2		Good adherence	High adherence	30	6	3	840	45.6522	27.0538	1	32.9502	5	1	0	8	yes	no	0
Male	1	35.25	Good adherence	medium adherence	24	4	4	910	52.907	17.6308	0	31.002	5	1	20	11	yes	yes	0
Male	3	44.4	Good adherence	medium adherence	16	2	3	620	36.6864	23.634	1	27.3372	5	1	60	14	yes	no	1
Male	3	34	Good adherence	High adherence	22	1	6	990	31.1321	24.968	0	27.2858		1	0	16	no	no	1
Female	1	40.8	Good adherence	High adherence	2	0	4	1210	51.7094	23.8751	6	57.1656	1	0	180	3	no	no	0
Male	3	22.5	Good adherence	High adherence	23	0	1	720	30.5085	20.6612	0	32.4326	6	1	90	12	no	no	0
Male	1	74	Good adherence	medium adherence	3	1	2	1600	55.1724	28.6726	0	84.2482	0	1	0	3	no	no	0
Male	4	70	Good adherence	medium adherence	20	6	6	800	27.3973	18.2183	0	35.9828	8	1	15	22	yes	yes	1
Male	2	60	Good adherence		11	2	3	1980	66.6667	36.7634	0	62.1186	2	1	0	9	no	no	0
Male	1	30	Good adherence	High adherence	12	0	0	870	52.7273	28.2828	1	36.0953	2	0	70	5	no	no	0
Male	1	35	Good adherence	medium adherence	14	0	0	1710	52.454	27.1416	0	59.6866	1	0	60	3	no	no	0
Male	3	75	Good adherence	medium adherence	19	0	6	910	56.5217	27.6817	2	35.1767	4	1	0	7	no	yes	0
Female	1	40	Good adherence	High adherence	8	0	2	530	54.0816	28.3531	8	23.4767	3	0	120	4	no	no	0
Male	1		Good adherence	High adherence	16	4	3	950	38.1526	30.4878	3	34.5669	3	0	20	4	no	no	0
Male	3	46	Good adherence	High adherence	18	1	1	1040	49.7608	22.4323	0	51.1148	3	1	75	9	no	no	0
Female	3	75	Good adherence	medium adherence	31	6	10	990	43.6123	20.4382	0	41.4827	6	1	120	18	no	yes	1
Female	1		Good adherence	High adherence	16	0	0	940	41.9643	19.0677	8	48.8383	3	0	330	13	no	no	0
Male	1	80	Good adherence	High adherence	6	0	0	3600	60.2007	30.8642	0	103.022	0	0	240	9	no	no	0
Female	2	20	Good adherence	medium adherence	17	1	2	820	65.6	33.3318	0	46.6766	3	0	0	5	no	no	0
Male	3		Good adherence	High adherence	20	0	2	630	38.4146	25.1429	0	23.8013	6	1	60	15	no	no	1
Female	3	18.2	Good adherence	High adherence	22	14	14	1280	43.0686	22.0522	0	45.905	4	1	120	27	yes	yes	1
Male	3	46	Good adherence	High adherence	19	3	1	520	30.2326	23.9361	0	21.9164	5	1	60	19	yes	no	1
Female	2	30.5	Good adherence	High adherence	12	0	1	1240	61.6915	22.8928	2	67.1451	1	0	0	3	no	no	0
Female	0	12	Good adherence	High adherence	3	0	0	1210	53.7778	26.5754	0	56.5266	1	1	180	0	no	no	0
Male	1	18.2	Good adherence	High adherence	32	11	10	970	51.8717	20.2848	0	42.4481	3	1	150	20	yes	yes	1
Female	1	64.5	Good adherence	medium adherence	5	0	0	1720	58.7031	24.5577	6	83.3881	0	0	60		no	no
Male	2	80	Good adherence	High adherence	21	1	3	1960	54.2936	20.5688	0	77.9848	3	1	480	10	no	no	0
Female	3		Good adherence	High adherence	28	0	4	820	51.25	24.4646	0	40.222	5	1	0	18	no	no	1
Male	2	50	Good adherence	High adherence	8	0	0	1220	40.8027	21.2031	1	45.4134	3	0	65	3	no	no	0
Female	3	60	Good adherence	High adherence	13	0	0	570	30.8108	27.5556	6	33.2984	5	1	0	7	no	no	0
Male	3	18.75	Good adherence	High adherence	18	2	3	2460	67.2131	23.939	1	78.7466	2	1	10	13	no	no	0
Female	1	32.5	Good adherence	High adherence	18	0	8	910	43.75	25.5102	0	36.6125	2	1	120	7	no	yes	0
Male	1	80	Good adherence	low adherence	20	1	1	2110	43.1493	29.4118	0	66.5556	1	1	15	9	no	no	0
Male	1	32	Good adherence	High adherence	23	6	9	960	44.0367	32.4619	1	45.5301	2	0	960	14	no	yes	1
Male	2	75	Good adherence	High adherence	16	0	3	1680	59.1549	25.2595	0	68.8214	1	1	60	7	no	no	0
Male	2	30	Good adherence	High adherence	11	1	0	1160	62.7027	25.3443	1	44.8693	3	0	150	6	no	no	0
Female	2	80	Good adherence	medium adherence	20	2	4	820	50	22.7732	0	34.7967	5	1	120	16	yes	no	1
Male	1	25	Good adherence	High adherence	13	0	1	630	33.1579	22.7615	0	22.0423	3	0	0		no	no
Male	2	70.5	Good adherence	High adherence	10	0	0	1190	52.4229	29.7211	2	43.2182	3	1	0	10	no	no	0
Female	2	80	Good adherence	low adherence	13	0	0	440	38.5965	27.1111	0	21.2394	4	1	420	10	no	no	0
Female	3	68	Good adherence	High adherence	17	0	4	540	31.5789	18.9866	8	29.0517	6	1	0	8	no	yes	0
Male	1	70.5	Good adherence	High adherence	0	0	0	1780	61.3793	26.9598	1	58.5215	1	0	130	0	no	no	0
Female	3	12.5	Good adherence	medium adherence	25	9	4	1473	61.8908	31.1634	0	68.5246	3	1	240	24	yes	yes	1
Male	4		Good adherence	High adherence	24	0	0	630	38.8889	18.0662	2	26.4008	7	0	0	8	no	no	0
Female	3		Good adherence	High adherence	33	8	8	600	45.8015	22.7615	13	29.5177	5	0	0		yes	yes
Male	1	53	Good adherence	medium adherence	5	2	0	2530	62.1622	23.3844	0	99.851	0	0	60	4	no	no	0
Male	1	75	Good adherence	High adherence	3	0	1	2010	62.2291	21.5451	0	54.2175		0	242	13	no	no	0
Female	2	50	Good adherence	High adherence	23	3	13	990	42.4893	18.2899	6	48.6323	4	1	0		no	yes
Male	2	63	Good adherence	High adherence	7	0	1	920	38.7336	32.6531	0	27.9754	4	0	180	7	no	no	0
Female	2	21	Good adherence	High adherence	12	0	1	1370	47.5694	24.6548	6	58.8103	3	1	130	6	no	no	0
Male	2	52.5	Good adherence	High adherence	17	2	2	1130	41.3616	28.2828	2	36.3309	3	0	30	18	yes	no	1
Male	2	41	Good adherence	High adherence	26	14	4	1890	46.2103	26.0388	2	51.4606	2	1	20	16	yes	no	1
Female	2		Good adherence	medium adherence	11	0	2	1280	60.0939	25.1532	0	57.2305	2	0	180	9	no	no	0
Male	1	30	Good adherence	High adherence	2	0	2	1700	53.125	24.2215	0	63.5648	1	0	122	3	no	no	0
Female	3	55	Good adherence	low adherence	33	8	12	920	38.1743	18.6115	0	45.328	5	1	20	22	yes	yes	1
Female	2	74	Good adherence	High adherence	18	0	9	1140	44.186	40	0	57.0098	3	1	15	24	no	yes	1
Male	1		Good adherence	High adherence	7	0	0	960	38.4	31.1951	0	33.0926	3	1	40	0	no	no	0
Male	3		Good adherence	medium adherence	17	1	4	1190	39.404	21.5645	0	44.7235	4	1	150	13	no	no	0
Female	2		Good adherence	High adherence	10	0	3	670	47.8571	20.2546	0	43.9097	4	0	10		no	no
Female	4	27.5	Good adherence	High adherence	31	10	6	610	62.2449	19.7035	6	52.0464	5	1	0	25	no	yes	1
Male	1	70	Good adherence	medium adherence	13	1	2	2670	63.1206	26.7036	1	85.9413	0	1	120	8	no	no	0
Female	1		Good adherence	High adherence	14	0	2	980	53.8462	24.8889	2	55.6891	1	0	20	12	no	no	0
Male	2	45	Good adherence	medium adherence	13	1	0	1270	47.9245	31.055	0	38.1813	3	0	465	10	no	no	0
Male	1	45	Good adherence	High adherence	9	0	3	1360	45.9459	45.3515	0	46.688	2	0	0	6	no	no	0
Male	1	52	Good adherence	High adherence	19	6	0	1050	46.4602	31.0204	0	37.9941	2	1	0	15	yes	no	1
Male	1	17.5	Good adherence	High adherence	7	4	5	810	35.6828	24.9108	0	34.6161		1	120	8	no	no	0
Male	3	50	Good adherence	High adherence	14	0		1590	48.3283	25.7117	9	67.6035	2	1	150	8	no	no	0
Male	1	35	Good adherence	High adherence	11	0	1	1210	30.1746	22.5827	0	44.6968	2	0	190	6	no	no	0
Male	2	12	Good adherence	medium adherence	12	0	0	1560	53.6082	21.9261	1	79.6941	1	1	60	1	no	no	0
Female	1		Good adherence	High adherence	8	0	2	1900	55.0725	29.7211	0	96.7553	0	0	105	5	no	no	0
Male	1	40	Good adherence	High adherence	15	0	0	600	25.974	19.2336	6	20.7687	5	1	120		no	no
Male	1	15	Good adherence	High adherence	14	4	16	1030	33.8816	21.7079	0	37.4553	3	1	140	13	no	yes	0
Male	3	55	Good adherence	High adherence	32	0	10	1540	46.1078	18.4425	1	60.1258	5	1	0	19	no	yes	1
Male	1	52	Good adherence	High adherence	3	1	0	1500	38.3632	20.679	0	47.2653	3	0	90	0	no	no	0
Male	1	40	Good adherence	High adherence	12	1	1	1750	54.1796	29.7056	0	65.9389	0	1	360	7	no	no	0
Female	1	49	Good adherence	High adherence	6	0	0	1230	65.0794	29.9376	0	61.8813	1	0	20	0	no	no	0
Male	1	80	Good adherence	High adherence	9	3	2	1670	48.2659	26.7299	0	61.6139	1	0	120	12	no	no	0
Female	1	51	Good adherence	medium adherence	9	0	0	820	60.2941	22.3703	0	52.5017	1	1	180	6	no	no	0
Male	2	44	Good adherence	High adherence	13	3	1	710	23.9865	21.9525	2	21.8983	4	1	0	16	no	no	1
Female	4	42.75	Good adherence	High adherence	21	4	2	1000	62.1118	25.7117	0	50.6913	5	1	140	9	no	no	0
Female	0	40	Good adherence		2	0	0	1560	58.209	20.4382	6	58.8588	2	0	180		no	no
Male	3		Good adherence	High adherence		1	3	1120	49.5575	25.9909	0	40.3758	4	1	0	18	no	no	1
Female	2	25	Good adherence	High adherence	16	1	1	1070	52.451	30.8642	0	51.3519	3	1	0	13	no	no	0
Male	1	75	Good adherence	High adherence	2	0	0	2500	55.5556	23.246	0	78.1844	0	0	120	0	no	no	0
Female	2	10	Good adherence	High adherence	31	7	13	970	40.0826	36.4525	2	46.2866	5	1	20	18	yes	yes	1
Female	4	33.75	Good adherence	low adherence	27	5	6	580	32.4022	19.4772	0	29.9944	8	1	0	17	no	yes	1
Female	2	49	Good adherence	High adherence	10	0	0	910	46.1929	20.9366	1	41.1279	4	0	76	2	no	no	0
Female	2	28.5	Good adherence	High adherence	13	0	2	470	47	30.2618	0	27.7974	4	0	30		no	no
Male	1	75	Good adherence	High adherence	18	2	3	1640	52.7331	21.2953	0	54.3177	1	1	10	12	yes	no	0
Female	1	50	Good adherence	High adherence	13	2	4	640	39.0244	21.4536	0	32.5415	4	1	120	7	no	no	0
Male	2		Good adherence	medium adherence	21	0	6	1410	45.0479	24.2215	0	49.9951	3	0	15	12	no	no	0
Male	2	80	Good adherence	low adherence		0	1	1260	34.4262	22.6757	0	42.4059	3	0	15	6	no	no	0
Female	3	27	Good adherence	High adherence	22	2	7	1270	60.4762	55.8533	0	60.6898	3	1	15	17	no	yes	1
Female	1		Good adherence	High adherence	22	0	7	1700	56.6667	22.8329	0	74.3153	0	1	360	12	no	no	0
Male	2	34	Good adherence	High adherence	17	1	1	1860	60.7843	23.3011	0	56.1494	3	1	270	8	yes	no	0
Male	1	21.5	Good adherence	low adherence	5	3	3	1220	69.7143	22.3133	0	50.7949	1	0	240	3	no	no	0
Male	3	80	Good adherence	High adherence	12	2	3	670	33.3002	26.8544	0	23.1917	6	1	0	10	no	no	0
Male	4		Good adherence	High adherence	20	1	2	650	43.0464	21.6713	0	24.8618	7	1	90	6	yes	no	0
Male	2	51	Good adherence	High adherence	5	0	1	640	33.6842	19.721	0	25.6759	5	1	0	1	no	no	0
Female	1	20	Good adherence	High adherence	5	0	0	420	47.7273	20.2694	0	25.6594	4	0	420	0	no	no	0
Male	0	35	Good adherence	medium adherence	1	0	0	2650	68.8312	24.968	0	77.3929	0	0	160	3	no	no	0
Female	2	30	Good adherence	High adherence	19	0	1	1310	61.7925	29.271	0	65.4121	2	1	15	17	no	no	1
Male	1	45	Good adherence	High adherence	13	0	0	1553	51.6805	18.75	2	71.3925	1	0	195	0	no	no	0
Male	4	44	Good adherence	High adherence	12	0	5	390	28.2609	34.209	0	21.2651	6	1	120	20	no	no	1
Male	4	75	Good adherence	High adherence	11	0	3	1080	47.3684	25.6896	2	36.4749	5	0	0	11	no	no	0
Female	2	60	Good adherence	High adherence	9	0	1	1330	57.8261	19.1406	0	65.5276	2	1	20	2	no	no	0
Female	2	11.25	Good adherence	medium adherence	20		2	1130	68.4848	40.7238	6	63.6709	2	1	130	11	no	no	0
Male	2	57	Good adherence	High adherence	22	4	3	770	44.5087	23.7118	0	33.9263	4	0	0	13	no	no	0
Male	3	45	Good adherence	low adherence	9	2	5	1830	50.6925	26.1493	0	54.9589	3	0	360	5	no	no	0
Male	2	48.75	Good adherence	High adherence	8	0	0	1330	68.9119	25.6369	0	61.8229	2	0	100	8	no	no	0
Male	4		Good adherence		28	0	6	1150	37.3377	18.7783	0	43.3889	6	0	10	18	no	no	1
Female	0	75	Good adherence	High adherence	2	0	0	930	45.3659	25.3333	6	48.2443	2	0	15	0	no	no	0
Female	3	43.75	Good adherence	High adherence	7	0	0	710	38.587	24.2188	0	33.0291	6	1	150	12	no	no	0
Male	3	40	Good adherence	High adherence	12	2	3	580	39.1892	20.9566	0	22.8738	6	0	330	10	no	no	0
Male	2		Good adherence	High adherence	10	2	2	1440	39.8892	22.3094	2	51.1527	2	0	40	10	no	no	0
Female	1	40	Good adherence	medium adherence	25	0	0	1240	64.5833	21.4844	1	59.0014	1	0	0	1	no	no	0
Male	4		Good adherence	High adherence	14	0	4	710	35.1485	27.1416	0	26.9795	6	0	0	5	no	yes	0
Female	1	40	Good adherence	medium adherence	16	0	2	910	45.0495	27.5312	0	45.6442	3	1	60	7	no	no	0
Male	1	50	Good adherence	High adherence	5	0	2	2110	62.2419	31.5721	0	65.1443	0	0	270	3	no	no	0
Male	2	50	Good adherence		12	1	0	1070	27.4359	23.939	0	35.2386	3	0	25	3	no	no	0
Male	0	37.5	Good adherence	High adherence	14	1	4	1565	63.8776	28.6851	0	56.2083	1	1	210	10	no	no	0
Male	1		Good adherence	High adherence	18	0	0	740	31.2236	25.2174	0	29.2244	3	0	120	3	no	no	0
Male	3	14	Good adherence	High adherence	11	2	4	770	21.875	25.8265	2	24.184	6	1	20	16	no	yes	1
Female	1	76.5	Good adherence	High adherence	6	0	1	1100	54.4554	23.309	0	58.056	1	1	15	6	no	no	0
Male	2		Good adherence	medium adherence	12	3	5	1330	58.3333	24.677	0	41.0625	3	0	450	16	yes	no	1
Male	2	15	Good adherence	High adherence	19	3	4	740	35.7488	23.2446	0	37.377	3	1	0	7	no	no	0
Male	3	29.25	Good adherence	High adherence	24	0	7	1970	53.9726	30.2992	0	63.1326	4	1	60	15	no	no	1
Male	0	50	Good adherence	High adherence	11	0	0	1290	57.5893	25.3443	0	55.5368	1	0	540	5	no	no	0
Female	2	45	Good adherence	High adherence	15	0	5	450	35.4331	24.5268	0	22.3365	5	1	150	11	no	yes	0
Female	4		Good adherence	High adherence	24	4	10	630	30	18.6107	0	33.1462	7	0	120	13	no	yes	0
Female	4	44	Good adherence	High adherence	32	16	21	530	50.9615	32.4219	0	26.4248	7	1	0	18	yes	yes	1
Male	0	80	Good adherence	High adherence	4	0	0	2090	58.2173	22.7204	0	64.02	1	0	1020	3	no	no	0
Female	1	45	Good adherence	High adherence	16	0	5	910	65.942	31.9805	0	54.7925	1	1	20	10	no	no	0
Female	2	23.25	Good adherence	High adherence	22	15	11	1099	40.7037	25.2363	0	46.5773	3	1	90	33	yes	yes	1
Male	2		Good adherence	High adherence	6	0	0	1740	58	33.3333	0	56.3823	2	0	122	0	no	no	0
Male	2	52.5	Good adherence	medium adherence	17	0	1	1270	44.8763	20.7967	1	54.7979	3	1	60	8	no	no	0
Female	4	48	Good adherence	medium adherence	28	5	9	710	35.1485	18.0662	8	28.1918	8	1	20	25	yes	yes	1
Female	2	40	Good adherence	High adherence	12	0	3	540	50	21.6312	6	24.9123	4	0	0		no	no
Male	2	55	Good adherence	High adherence	21	6	4	1550	52.5424	26.2188	2	61.8859	3	1	975	14	no	no	1
Female	4	62.5	Good adherence	High adherence	27	2	5	520	27.6596	30.4832	6	23.3436	6	1	60	20	yes	yes	1
Male	1	72	Good adherence	High adherence	9	0	1	2590	61.8138	28.3937	2	76.8711		0	60	2	no	no	0
Male	1	55	Good adherence	low adherence	25	0	3	2870	63.2159	29.4118	0	88.8926	0	1	60	18	no	no	1
Male	2		Good adherence	High adherence	14	3	3	1130	40.6475	18.8189	0	41.2966		1	360	9	no	no	0
Male	1		Good adherence	High adherence	13	1	4	1290	32.8244	31.5334	1	44.7329	2	1	60	13	no	no	0
Male	1	40	Good adherence	High adherence	37	9	13	780	51.6556	19.9219	0	30.1899	5	1	60	14	yes	no	1
Female	2	25	Good adherence	High adherence	13	0	2	1003	40.4436	26.1719	6	45.1479	3	0	122	9	no	no	0
Female	2	33.6	Good adherence	High adherence	10	5	5	2060	67.3203	27.9155	0	83.996	1	1	75	8	no	no	0
Male	3	67.5	Good adherence	medium adherence	13	7	3	850	27.5081	22.3214	0	28.8908	5	1	170	2	yes	no	0
Male	1	30	Good adherence	High adherence	26	6	8	780	36.6197	16.0156	0	34.4706	4	0	0	18	no	yes	1
Female	4	30	Good adherence	High adherence	28	0	5	560	50.0447	42.2222	2	30.5721	6	0	0	17	no	yes	1
Male	2	60	Good adherence	low adherence	11	2	8	1690	62.1324	17.9282	0	56.0043	3	0	1050	9	yes	yes	0
Female	2	61	Good adherence	High adherence	26	2	4	940	41.2281	28.9993	0	52.5209	2	1	30	15	yes	no	1
Male	2	75	Good adherence	medium adherence	18	1	1	2010	52.2078	26.5731	0	68.3181	1	0	260	9	no	no	0
Male	3	35	Good adherence	High adherence	10	0	3	770	29.1667	24.9108	0	30.6168	5	1	60	1	no	no	0
Male	1		Good adherence	High adherence	5	0	0	1790	63.4752	30.1162	0	64.0136	1	1	45	1	no	no	0
Male	2		Good adherence	High adherence	19	5	8	1490	36.253	25.6489	0	42.8906	3	1	240	17	no	yes	1
Male	1	60	Good adherence	High adherence	7	0	2	1590	51.4563	20.6852	0	57.9632	2	0	45	7	no	no	0
Male	0	10	Good adherence	High adherence	11	1	4	1080	40.2985	27.7769	0	35.8121	2	1	60	11	no	no	0
Male	1	60	Good adherence	medium adherence	8	0	1	1110	42.6923	27.0169	1	38.7917	2	0	340	8	no	no	0
Male	2	20	Good adherence	medium adherence	8	3	2	1410	43.1193	37.2245	8	46.5947	3	1	180	11	no	no	0
Male	3	64	Good adherence	High adherence	17	2	2	2500	50.813	21.2953	3	78.265	2	1	70	12	no	no	0
Male	3	45	Good adherence	High adherence	10	0	0	870	43.5	22.4914	0	32.5302	5	0	70	0	no	no	0
Male	1	63	Good adherence	High adherence	11	1	1	960	35.8209	28.125	0	50.1884	1	0	0	2	no	no	0
Male	1	35	Good adherence	High adherence	14	0	0	950	39.4191	33.9592	0	28.8877	3	0	0	8	no	no	0
Male	2	25.2	Good adherence	High adherence	35	18	18	2020	53.4392	27.0169	1	61.7779	3	1	90	34	yes	yes	1
Male	0	12.5	Good adherence	High adherence	2	1	0	1960	61.8297	30.4705	0	70.8319	0	0	210	3	no	no	0
Female	2	32.5	Good adherence	High adherence	23	0	5	1240	50.4065	18.132	6	61.7317	3	1	20	13	no	no	0
Male	1		Good adherence	High adherence	5	1	0	2000	64.9351	29.4076	0	70.062	0	0	960	2	no	no	0
Male	0	27.5	Good adherence	High adherence	9	2	2	2850	65.367	25.2493	0	88.0421	0	1	180	4	no	no	0
Male	3	60	Good adherence	High adherence	13	0	2	1060	35.0993	22.5306	2	34.0442	5	1	0	4	no	no	0
Male	1	45	Good adherence	High adherence	14	2	2	540	36.7347	21.9671	0	19.5149	3	0	480	8	no	no	0
Male	2		Good adherence	low adherence	25	0	4	1350	68.5279	31.7083	3	42.3317	3	1	30	14	no	no	1
Male	2	51	Good adherence	High adherence	6	0	1	1040	64.1975	25.9645	4	52.1703	2	0	60	1	no	no	0
Female	3	40	Good adherence	High adherence	25	4	4	1480	61.6667	23.3056	2	95.3087	2	0	0	11	yes	yes	0
Male	2	48	Good adherence	High adherence	22	0	5	700	27.451	34.3351	0	25.8083	4	1	0	10	no	yes	0
Male	3	10	Good adherence	High adherence	15	2	4	740	50	20.9572	0	25.2691		1	30	8	no	no	0
Female	1	47	Good adherence	High adherence	20	8	6	1103	37.0134	25.8065	0	49.4493	2	1	60	13	no	yes	0
Male	1	75	Good adherence	medium adherence	12	0	0	2720	62.3853	32.1463	0	86.0329	0	0	20	7	no	no	0
Female	1	80	Good adherence	High adherence	5	0	0			21.7555	0			0	45	0	no	no	0
Male	1	60	Good adherence	High adherence	10	0	2	1880	62.2517	23.3355	0	62.6916	1	0	270	8	no	no	0
Female	2	40	Good adherence	High adherence	12	0	0	1210	59.0244	33.9125	0	50.0103	2	0	0	4	no	no	0
Female	4	80	Good adherence	High adherence	19	0	6	730	48.9933	29.0318	6	32.2497	7	1	90	17	no	yes	1
Male	3	20	Good adherence	High adherence	24	2	6	510	26.9841	16.3593	0	21.527	7	1	0	12	yes	yes	0
Male	1	30	Good adherence	High adherence	7	0	1	1450	50.8772	29.5858	1	44.5345	2	0	180		no	no
Female	2	80	Good adherence	High adherence	13	0	2	790	50	28.7619	7	42.1624	3	1	0	12	no	no	0
Female	1	67.5	Good adherence	High adherence	8	0	0	1400	54.2636	21.9671	6	65.8618		0	520	0	no	no	0
Male	2	48	Good adherence	High adherence	10	1	2	1410	32.6389	22.3863	0	51.4675	2	1	10	3	yes	no	0
Male	1	70	Good adherence	High adherence	20	0	1	2650	57.3593	30.0712	0	79.0547	0	0	240	12	no	no	0
Male	3	60	Good adherence	High adherence	17	0	3	910	47.644	24.7409	2	39.7651	4	1	15	8	no	no	0
Male	2	63	Good adherence	High adherence	21	13	13	1410	48.4536	30.1205	0	50.8605	2	1	120	20	no	yes	1
Male	3		Good adherence	medium adherence		0		1290	54.661	30.8248	1	50.3328	3	0	30	15	no	no	1
Female	2	13.8	Good adherence	medium adherence	18	3		1040	39.8467	19.91	6	47.325	5	1	1080	6	no	no	0
Female	0	25	Good adherence	High adherence	7	1	3	1700	65.3846	35.9862	6	60.1272	1	0	182	9	no	no	0
Male	2	72	Good adherence	High adherence	12	1	0	1200	32.6975	26.1738	3	38.6048	4	1	0	8	no	no	0
Female	1	40.3	Good adherence	High adherence	33	15	13	1510	62.6556	28.7347	0	55.1016	1	1	15	25	yes	yes	1
Male	4	26.5	Good adherence	High adherence	8	0	2	560	37.3333	31.6346	0	23.4166	6	0	30	7	no	no	0
Female	1	20	Good adherence	High adherence	10	4	2	1230	65.0794	30.4688	0	57.8651	2	1	120	1	no	no	0
Female	3		Good adherence	High adherence	17	2	2	930	50.8197	28.1943	6	47.4324	5	1	630	18	yes	no	1
Male	3	35	Good adherence	High adherence	29	4	4	1190	28.4689	20.4382	1	37.617	5	0	120	15	yes	yes	1
Male	1	56.25	Good adherence	High adherence	17	4	5	1100	42.1456	26.2649	0	30.0198	3	0	120	14	no	no	1
Male	1	30	Good adherence	medium adherence	19	0	2	1120	41.3284	26.6728	1	41.5564	2	1	15	14	no	no	1
Female	2	43.5	Good adherence	High adherence	29	10	9	1330	57.8261	26.3465	0	62.3056	2	1	50	24	yes	no	1
Male	3	76.5	Good adherence	High adherence	9	0	0	1260	46.6667	20.4491	0	45.3651	6	1	720	5	no	no	0
Female	2	52.5	Good adherence	medium adherence	14	2	8	490	35.5072	28.5483	6	20.8997	4	1	15	8	no	yes	0
Male	1	40	Good adherence	High adherence	4	0	0	1580	52.1452	28.06	1	49.0445	2	0	50	4	no	no	0
Male	1		Good adherence	High adherence	12	3	2	1150	39.3836	21.6713	0	47.1417		1	130	14	yes	no	1
Female	2	35	Good adherence	High adherence	2	0	1	540	56.8421	20.83	0	23.8562	6	1	10	3	no	no	0
Male	2	48	Good adherence	medium adherence	18	0	6	930	33.2143	18.1137	0	26.878	5	1	10	14	no	yes	1
Female	1	40	Good adherence	High adherence	29		7	1320	44.7458	26.4915	2	51.2533	1	1	10	18	no	yes	1
Female	1	33.75	Good adherence	High adherence	12	0	2	810	38.756	25	0	40.3851		1	135	9	no	no	0
Male	1	40	Good adherence	High adherence	3	1	2	2580	69.3548	30.8642	2	82.0504	0	1	135	3	no	no	0
Female	2	60	Good adherence	High adherence	20	5	4	1790	57.3718	30.4705	6	64.5427	2	0	515	12	no	no	0
Female	2	45	Good adherence	High adherence	12	5	4	860	30.2817	15.9875	0	38.5029	4	0	160	12	yes	yes	0
Male	0	35.25	Good adherence	High adherence	2	0	2	1040	58.1006	32.8125	0	45.3758	2	0	75	1	no	no	0
Male	2		Good adherence	High adherence	10	0	1	1170	52.9412	24.9135	2	45.2272	3	0	300	6	no	no	0
Female	2		Good adherence	medium adherence	11	0	0	850	49.4186	26.5643	0	43.8212	3	0	30	4	no	no	0
Female	1	19.8	Good adherence	High adherence	3	0	0	570	32.0225	16.4444	0	26.8919	4	1	150	4	no	no	0
Female	1	80	Good adherence	medium adherence	17	0	0	1550	61.2648	22.4813	6	79.9081	1	1	40	1	no	no	0
Female	4	47	Good adherence	High adherence	22	0	1	1050	48.1651	34.1749	6	52.9054	4	1	0	15	no	no	1
Male	1	70.5	Good adherence	High adherence	11	0	2	1210	32.5269	29.0606	0	39.7815	2	0	180	10	no	no	0
Male	1	14	Good adherence	High adherence	8	0	0	1610	66.2551	23.6653	0	59.062	1	0	50	0	no	no	0
Female	3	41.4	Good adherence	High adherence	27	5	3	670	45.8904	22.68	0	33.6057	5	1	0	11	yes	no	0
Female	1	18.5	Good adherence	medium adherence	21	9	11	2020	62.7329	37.0155	0	78.4331	0	0	0	20	yes	yes	1
Female	2	12	Good adherence	High adherence	11	2	1	1060	57.2973	26.7532	0	54.9026	3	1	410	3	no	no	0
Female	2	17.5	Good adherence	High adherence	8		0	920	60.5263	29.271	15	47.6506	3	1	100	0	no	no	0
Male	1	15	Good adherence	medium adherence	6	0	6	750	26.3158	22.6003	2	28.2771	3	0	0	35	no	no	1
Male	3		Good adherence	High adherence	7	0	0			24.3046	1			1	120	2	no	no	0
Male	0		Good adherence	medium adherence	2	2	1	2110	58.4488	30.9917	0	68.7911	0	0	480	4	no	no	0
Male	0	60	Good adherence	High adherence	8	0	4	1600	50.7937	31.1728	1	43.2597	2	0	510	8	no	no	0
Male	1	13.75	Good adherence	medium adherence	12	0	0	1640	61.194	18.7783	2	59.8989	2	0	30	7	no	no	0
Female	1	20	Good adherence	High adherence	8	0	6	930	45.5882	27.5873	0	42.493	2	1	0	7	no	no	0
Male	2	55	Good adherence	High adherence	16	0	5	1150	29.7927	21.048	0	44.277	3	0	95	8	no	yes	0
Male	1	38	Good adherence	High adherence	12	0	1	1360	28.6316	25.2493	0	37.307	2	1	375	10	no	no	0
Male	3	60	Good adherence	High adherence	12	0	0	810	38.756	24.841	0	30.9204		0	25	1	no	no	0
Female	2	50	Good adherence	High adherence	13	1	3	850	42.9293	20.6905	6	39.7082	4	1	440	19	no	no	1
Female	2	20	Good adherence	High adherence	7	0	2	1230	67.5824	22.9719	0	67.2597	1	0	510	2	no	no	0
Male	2		Good adherence	High adherence	9	0	3	860	43	33.705	0	30.8876	5	1	2200	11	no	no	0
Female	2	52	Good adherence	High adherence	21	5		890	43.4146	31.3912	0	48.9892	3	1	210	10	no	no	0
Male	4	30	Good adherence	High adherence	15	0	0	770	23.7654	20.4152	0	23.8492	8	1	0	13	no	no	0
Male	3	30	Good adherence	High adherence	11	0	2	690	28.8703	29.7339	0	23.7007		1	30	13	no	no	0
Male	0	51	Good adherence	medium adherence	5	0	4	1610	50.1558	21.304	0	62.2754	1	0	90	10	no	no	0
Female	2		Good adherence	medium adherence	22	0	1	1460	64.3172	32.4619	0	67.1702	2	1	60	3	no	no	0
Male	1	43.5	Good adherence	High adherence	29	10	10	1780	56.869	28.3447	2	50.0755	1	1	1095	24	yes	yes	1
Male	4	49.5	Good adherence	High adherence	9	2	3	590	33.7143	23.3355	1	20.4709	6	1	15	10	yes	no	0
Female	4	45	Good adherence	medium adherence	23	10	7	740	62.7119	28.7619	0	40.0061	5	1	0	22	yes	yes	1
Female	2	45	Good adherence	High adherence	12	0	3	980	42.0601	27.9421	1	53.6763	2	0	0	3	no	no	0
Male	1	18	Good adherence	High adherence	9	1	2	1690	53.8217	27.4406	0	49.8805	2	1	314	5	no	no	0
Male	0	25	Good adherence	High adherence	14	0	0	660	41.7722	26.4915	0	22.6173	3	0	90	7	no	no	0
Male	2	30	Good adherence	High adherence	16		4	1500	53.1915	25.3069	0	47.5721	3	0	1080	16	yes	no	1
Female	3		Good adherence	High adherence	24	2	8	900	60	24.3948	1	49.458	4	0	300	22	yes	yes	1
Male	1	75	Good adherence	medium adherence	12	1	3	1030	56.9061	22.6757	0	33.9977	3	0	660	8	no	no	0
Female	2	14.1	Good adherence	low adherence	10	0	0	1090	37.457	25.2241	6	52.6921	2	0	480		yes	no
Female	4	25	Good adherence	High adherence	26	0	1	640	33.1606	29.9643	0	44.6645	6	1	30	6	no	no	0
Female	3	20	Good adherence	High adherence	5	1	2	1300	59.9078	29.6666	0	55.026	4	1	120	4	no	no	0
Female	2	33.75	Good adherence	High adherence	7	0	1	460	40	19.3337	6	21.0467	7	1	420	4	no	no	0
Female	2	18	Good adherence	medium adherence	19	2	0	2030	59.882	30.0433	0	88.7412	1	1	195	8	no	no	0
Male	1	20	Good adherence	High adherence	13	4	0	1740	50.289	26.5338	0	66.685	0	1	0	4	no	no	0
Male	1	25.2	Good adherence	High adherence	10	0	0	890	62.6761	23.9995	0	27.8623	3	0	405	0	no	no	0
Female	3	42	Good adherence	High adherence	19	0	0	1060	55.7895	22.3478	0	59.0277	3	1	10	7	no	no	0
Female	1	45	Good adherence	High adherence	5	0	0	1300	63.1068	20.7008	1	58.2804	2	1	200		no	no
Female	3		Good adherence	High adherence	25	13	9	850	58.6207	27.2392	0	48.301	5	1	20	23	no	yes	1
Male	3	60	Good adherence	High adherence		1	2	1340	47.8571	31.975	0	57.2661	3	0	60		no	no
Male	2	20	Good adherence	High adherence	12	0	0	1080	35.6436	23.6614	0	35.0922	3	0	130	6	no	no	0
Male	3	69.3	Good adherence	High adherence	11	0	7	1300	44.2177	26.1719	0	56.7198	3	1	25	20	no	no	1
Male	2	40	Good adherence	High adherence	11	0	0	1600	54.6075	30.4218	2	64.9063	2	0	60	2	no	no	0
Male	2		Good adherence	High adherence	17	0	0	1240	50.8197	24.2424	0	56.2074	4	1	15	7	no	no	0
Female	1	50	Good adherence	High adherence	2	0	0	920	67.6471	20.4444	14	48.9436	4	1	240	0	no	no	0
Female	2	46	Good adherence	High adherence	6	0	2	1400	60.6061	34.9975	0	75.9324	2	1	0	5	no	no	0
Female	3	45	intermediate adherence	High adherence	18	0	2	1140	38.7755	23.6653	0	47.2926	5	1	0	6	no	no	0
Male	1	35	intermediate adherence	low adherence	21	1	8	1150	34.8485	20.0692	0	38.3938	3	0	240	19	no	no	1
Male	2	75	intermediate adherence	High adherence	11	0	2	1080	40.1487	31.1419	0	39.9467	3	0	180	12	no	no	0
Male	2	61.5	intermediate adherence	medium adherence	19	4	5	1430	59.0909	24.3824	0	54.8044	3	1	330	17	yes	no	1
Female	2	15	intermediate adherence		24	5	3	630	31.9797	35.654	6	35.5581	4	1	300	22	no	no	1
Male	2		intermediate adherence	low adherence	9	0	0	2270	55.0971	31.0204	1	71.5653	1	0	240	9	no	no	0
Female	2		intermediate adherence	medium adherence	19	0	2	530	39.8496	22.6667	0	28.9343	5	1	120	12	no	no	0
Male	2	25	intermediate adherence	High adherence	8	0	1	1550	41.6667	31.9602	2	50.0577		0	0	3	no	no	0
Female	1	60	intermediate adherence	medium adherence	9	0	1	2120	64.8318	30.385	6	93.0419	0	0	30	4	no	no	0
Male	4		intermediate adherence	low adherence	11	0	2	1230	43.617	28.0102	0	43.7991	5	0	0	17	no	no	1
Male	2		intermediate adherence	High adherence	5	0	1			25.5102	2			0	45	5	no	no	0
Female	3	40	intermediate adherence	medium adherence	21	1	3	610	27.8539	23.6832	8	32.4	5	1	20	9	no	no	0
Male	1	68.75	intermediate adherence	low adherence	18	0	1	1820	49.7268	26.9598	1	68.3583	0	1	10	4	no	no	0
Male	0	75	intermediate adherence	medium adherence	2	0	0	2250	60.3217	27.6817	0	82.334	0	0	120	0	no	no	0
Male	1	40	intermediate adherence	low adherence	21	8	7	1140	53.7736	26.8544	0	41.1213	2	1	450	26	no	no	1
Female	1	40	intermediate adherence	medium adherence	9	0	1	600	58.2524	32.4467	8	31.5171	3	1	630	3	no	no	0
Male	3	35.25	intermediate adherence	High adherence	15	0	2	690	38.3333	24.974	0	26.7235	5	1	180	12	no	no	0
Female	3	42	intermediate adherence	medium adherence	24	6	6	430	30.9353	20.2848	6	18.6265	6	1	0	13	yes	no	0
Female	1	10	intermediate adherence	low adherence	7	0	1	780	37.1429	32.0513	0	33.8316	3	0	20	2	no	no	0
Female	2	30	intermediate adherence	High adherence	10	2	3	610	32.973	22.6757	0	36.8623	3	0	240	6	no	no	0
Male	3	40	intermediate adherence	High adherence	21	0	0			26.1719	1			1	10	8	no	no	0
Male	3		intermediate adherence	medium adherence	16	0	4	900	22.2222	29.9383	2	28.6222	5	1	60	13	no	no	0
Male	2	20	intermediate adherence	medium adherence	13	0	0	1410	48.2877	30.3673	0	42.1281	3	0	70	8	no	no	0
Female	1		intermediate adherence	medium adherence	7	0	2	1030	57.5419	23.7332	0	61.7934	1	0	15	3	no	no	0
Male	4	76.5	intermediate adherence	low adherence	6	0	0	940	40.3433	21.2183	0	35.0336	5	0	240	6	no	no	0
Male	4	10	intermediate adherence	medium adherence	29	8	13	540	31.7647	16.5606	0	23.4906	9	1	20	25	no	yes	1
Male	2	17.5	intermediate adherence	medium adherence	13	2	0	1610	54.0268	27.6817	1	50.3212	2	0	10	0	no	no	0
Male	1	30	intermediate adherence	High adherence	4	0	0	1050	37.6344	25.4694	0	37.9941	2	0	600		no	no
Female	2		intermediate adherence	High adherence	18	2	2	860	45.5026	40.1555	0	42.8145	3	1	5	4	yes	no	0
Male	1		intermediate adherence	medium adherence	7	0	1	2350	65.097	31.4359	9	77.8334	0	1	210	2	no	no	0
Male	1		intermediate adherence	medium adherence	18	0	3	1240	45.0909	24.7409	0	44.074	2	0	10	17	no	no	1
Male	0		intermediate adherence	medium adherence	28	1	5	730	35.2657	19.7232	0	26.4307	5	1	0	21	no	no	1
Female	1	40	intermediate adherence	medium adherence	10	0	0	1010	43.5345	24.3418	0	43.7507	3	1	240	3	no	no	0
Female	1	47	intermediate adherence	low adherence	13	0	0	1630	44.6575	20.4382	6	63.81	2	0	660	4	no	no	0
Female	0	32	intermediate adherence	low adherence	3	0	1	1340	62.6168	30.1021	0	68.2379	0	1	120	1	no	no	0
Female	3	60	intermediate adherence	low adherence	27	0	0	1060	38.2671	30.1162	2	47.2033	4	1	15	15	no	no	1
Male	1	50	intermediate adherence	low adherence	4			1210	44.1606	26.7539	0	43.0616	2	1	270	8	no	no	0
Female	2	22	intermediate adherence	medium adherence	23	2	3	1300	64.0394	24.6097	2	62.1217	3	1	30	3	no	no	0
Female	1	43	intermediate adherence	High adherence	11	1	1	820	56.9444	22.9398	2	42.9385	4	1	10	1	no	no	0
Male	1	45	intermediate adherence	medium adherence	8	3	3	1210	59.901	22.0932	0	36.7176	2	1	60	4	no	no	0
Male	2	35	intermediate adherence	low adherence	6	0	0	1470	45.2308	16.3265	0	40.0788	4	0	345	5	no	no	0
Female	2	55	intermediate adherence	medium adherence	16	0	1	920	53.4884	21.7784	0	54.7024	2	0	390	7	no	no	0
Female	4	75	intermediate adherence	medium adherence	21	0	3	1060	60.2273	33.3083	7	68.1299	3	0	20	14	no	no	1
Male	1		intermediate adherence	medium adherence	9	3	1	1950	50.7813	17.2248	0	77.959	1	0	30	6	no	no	0
Female	0	80	intermediate adherence	High adherence	12	0	2	1470	66.8182	39.0334	0	68.4807	0	1	90	7	no	no	0
Male	1	52.5	intermediate adherence	low adherence	18	3	4	710	56.8	26.986	1	28.9403	3	0	0	8	no	no	0
Male	3	21	intermediate adherence	low adherence	17	0	2	2600	69.1489	35.9803	0	84.1084	2	1	180	13	no	no	0
Female	3	20	intermediate adherence	medium adherence	34			1130	66.8639	41.7527	1	70.4564	2	1	30	26	yes	yes	1
Male	2		intermediate adherence	low adherence	22	5	6	1150	26.2557	22.8571	2	38.0028	3	1	0	15	no	no	1
Female	1	30	intermediate adherence	medium adherence	4	0	0	1140	49.5652	31.5776	3	56.9243	1	0	120	0	no	no	0
Male	0	22.5	intermediate adherence	medium adherence	18	1	2	1640	50.4615	27.7698	0	49.5081	2	0	120	7	no	no	0
Male	2	65	intermediate adherence	medium adherence	18	14	11	1400	36.3636	29.6296	0	44.1143	3	1	160	19	yes	no	1
Male	4	25	intermediate adherence	low adherence	23	3	3	770	36.1502	25.7812	0	31.9683	7	1	40	13	no	no	0
Male	2	64	intermediate adherence	medium adherence	23	0	4	650	48.8722	30.4076	2	30.1417	4	1	5	13	no	no	0
Male	1	60	intermediate adherence	medium adherence	12	2	2	1290	49.4253	28.7197	0	39.2461	2	0	90	9	no	no	0
Male	3	30	intermediate adherence	medium adherence	13	0	0	500	37.037	24.2215	0	17.3695	5	0	10	6	no	no	0
Female	2	40	intermediate adherence	medium adherence	15	1	1	710	36.4103	26.8923	0	27.536	4	0	0	6	no	no	0
Male	1	80	intermediate adherence	High adherence	4	0	0	1120	25.1685	29.0367	0	33.9866	3	1	60	5	no	no	0
Male	2	15.5	intermediate adherence	High adherence	17	3	0	1040	47.2727	27.8159	0	39.4417	3	1	330	7	no	no	0
Male	2		intermediate adherence	low adherence	10	0	1	1030	35.5172	25.0593	0	31.5505	4	1	55	6	no	no	0
Male	1	65	intermediate adherence	High adherence	22	1	3	780	39.196	19.3625	0	31.663	5	1	130	6	no	no	0
Male	1	63	intermediate adherence	medium adherence	8	0	0	910	51.7045	25.1429	0	31.5944	3	0	0	2	no	no	0
Female	1		intermediate adherence	High adherence	18	0	1	760	33.6283	23.0469	2	32.4574	4	1	0	10	no	no	0
Male	1	60	intermediate adherence	medium adherence	3	0	1	2120	58.2418	29.2633	2	63.7357	1	0	375	6	no	no	0
Male	1		intermediate adherence	medium adherence	6	0	1	1190	58.9109	32.7919	0	49.7603	3	1	210	5	no	no	0
Male	1	50	intermediate adherence	High adherence	7	0	0	1760	59.8639	28.6851	1	75.9403	0	0	0	2	no	no	0
Female	1	35	intermediate adherence	High adherence	20	4	7	620	51.6667	16.3966	6	47.3297	3	0	0	21	no	yes	1
Male	2	72	intermediate adherence	low adherence	18	0	9	1090	57.0681	18.1787	0	53.1666	4	1	120	20	no	yes	1
Male	2	72	intermediate adherence	low adherence	11	0	1	1710	46.0916	31.21	2	56.1593	2	1	150	7	no	no	0
Male	1	70.5	intermediate adherence	low adherence	19	2	3	2310	60.9499	36.993	2	73.1028	0	1	260	10	no	no	0
Male	2	42	intermediate adherence	medium adherence	35	11	4	1360	61.2613	29.7265	3	45.5622	3	1	360	19	no	no	1
Male	3	30	intermediate adherence	low adherence	4	0	0	2223	63.3333	25.9516	0	74.2168	2	1	20	1	no	no	0
Female	1	52	intermediate adherence	High adherence	17	1	0	1150	54.2453	25.7778	0	68.1359	0	0	600	12	no	no	0
Male	2		intermediate adherence	medium adherence	17	0	0	1560	42.2764	26.8406	1	43.3443	3	0	0	6	no	no	0
Male	2	62	intermediate adherence	High adherence	22	2	3	1190	53.4351	31.9122	2	47.1889	3	1	0	15	no	no	1
Female	1		intermediate adherence	medium adherence	8	0	0	800	42.7808	29.1363	0	39.7088	2	0	30	2	no	no	0
Female	1	45	intermediate adherence	High adherence	16	1	3	930	46.2687	18.3594	0	42.3189	4	1	540	10	no	no	0
Male	2		intermediate adherence	low adherence	12	2	0	1800	44.4444	32.1799	0	62.5302	3	1	10	4	yes	no	0
Male	3	15	intermediate adherence	low adherence	13	2	3	760	38.3838	34.0866	1	21.7168	5	0	10	14	no	no	1
Male	1	37	intermediate adherence	High adherence	6	0	2	2080	47.0588	23.8751	0	65.0447	0	0	540	22	no	no	1
Male	3	11.25	intermediate adherence	medium adherence	12	0	2	850	23.743	20.3704	0	25.1647	6	1	15	10	no	no	0
Male	4		intermediate adherence	High adherence	27	4	10	480	19.917	34.22	8	14.9389	7	1	0	26	no	yes	1
Male	1	30	intermediate adherence	medium adherence	12	0	4	1580	40.2036	22.4914	0	48.4992	2	0	1200	11	no	yes	0
Female	2	33	intermediate adherence	medium adherence	35	8	5	1180	57.8431	30.4832	0	51.3142	2	1	300	21	yes	no	1
Female	1	36	intermediate adherence	medium adherence	27			1310	56.71	27.3438	0	55.9463	1	1	180	23	no	yes	1
Male	2	57.5	intermediate adherence	low adherence	8	0	0	2650	56.2633	20.3816	0	80.4548	2	1	530	1	no	no	0
Female	2	55.5	intermediate adherence	High adherence	22	4	7	730	44.7853	32.4619	0	38.2258	3	1	0	17	no	yes	1
Female	1	67.5	intermediate adherence	High adherence	9	1	1	1140	38.5135	24.1288	0	47.7685	2	1	20	14	no	no	1
Male	2		intermediate adherence	High adherence	22	1	1	1660	53.5484	27.6817	0	52.3613	2	0	30	11	no	no	0
Male	3		intermediate adherence	medium adherence	17	0	4	1240	33.9726	26.5625	1	53.4221	3	1	60	22	no	yes	1
Female	3	67.5	intermediate adherence	low adherence	32	9	14	1000	60.241	27.1203	6	43.8299	5	1	110	21	no	yes	1
Male	1	40	intermediate adherence	medium adherence	9	0	0	650	26.749	25.3443	2	23.7997	4	1	15	2	no	no	0
Female	2	45	intermediate adherence	High adherence	14	0	1	1210	52.6087	24.7676	0	54.3187	2	1	120	9	no	no	0
Male	2	40	intermediate adherence	medium adherence	20			1820	63.1944	32.5085	2	59.4367	2	1	10	18	no	yes	1
Female	2	20	intermediate adherence	medium adherence	26	0	2	910	28.9809	21.7784	2	43.054	4	1	10	14	no	no	1
Male	1		intermediate adherence	High adherence	2	0	0	1310	38.6431	30.1194	0	45.0772	2	0	600	0	no	no	0
Male	1	80	intermediate adherence	low adherence	20	6	6	1680	47.191	24.5351	1	56.3805	2	1	10	14	no	yes	1
Male	1	49.5	intermediate adherence	low adherence	14	2	2	3160	66.3866	18.6082	1	86.3607	1	1	90	10	no	no	0
Male	3	32	intermediate adherence	medium adherence	27	12	5	540	27.9793	25.462	0	16.9866	6	1	75	19	yes	no	1
Male	1	25.8	intermediate adherence	medium adherence	10	2	5	1460	36.409	21.7181	0	43.179	3	1	840	8	no	no	0
Female	2	10	intermediate adherence	High adherence	23	0	2	980	40.4959	22.8928	1	52.3858	3	1	30	8	no	no	0
Female	0	22.5	intermediate adherence	medium adherence	0	0	0	860	48.8636	23.5304	0	39.2946	3	1	180	0	no	no	0
Male	1	51	intermediate adherence	medium adherence	17	0	1	680	40	20.1772	0	22.3946	4	0	0	12	no	no	0
Female	2	24	intermediate adherence	medium adherence	31	18	18	980	50.5155	29.4321	2	44.1131	4	1	150	30	yes	yes	1
Male	1	62	intermediate adherence	medium adherence	8	1	2	1450	50.173	18.7783	0	55.939	2	0	240	4	no	no	0
Male	3	45	intermediate adherence	low adherence	12	1	6	900	43.0622	32.0399	0	33.8454		1	120	9	no	no	0
Male	3	25.2	intermediate adherence	medium adherence	1	1	0	1630	52.2436	28.257	0	54.668	3	1	60	2	no	no	0
Female	3	70	intermediate adherence	medium adherence	15	5	6	710	57.7236	36.1323	0	29.9007	5	1	60	8	no	no	0
Female	1	75	intermediate adherence	medium adherence	23	1	2	1150	53.4884	29.1363	0	51.0078	1	1	145	15	no	no	1
Male	1	60	intermediate adherence	low adherence	10	1	1	1110	37.3737	22.1003	0	49.8102	2	0	240	5	no	no	0
Male	2	60	intermediate adherence	medium adherence	19	6	4	1160	36.8254	27.0552	0	51.9716	2	0	240	8	yes	yes	0
Male	1	33	intermediate adherence	High adherence	9	1	2	2780	52.4528	24.0741	3	80.9061		0	30	4	no	no	0
Male	1	67.5	intermediate adherence	High adherence	20	9	8	1380	46.3087	22.68	0	47.2069	2	0	480	19	yes	yes	1
Female	1	30	intermediate adherence	High adherence	12	0	1	730	53.6765	26.4463	2	27.1135	3	1	240	7	no	no	0
Female	4	54	intermediate adherence	High adherence	19	0	0	980	47.5728	25.5661	0	60.8759	4	0	15	18	no	no	1
Male	1	37.5	intermediate adherence		12	1	6	1980	52.1053	31.2637	0	54.3672	1	0	242	14	no	yes	1
Female	4	16	intermediate adherence	medium adherence	20	0	0	750	60.9756	19.563	0	40.0912	7	1	60	0	no	no	0
Female	3		intermediate adherence	High adherence	19	4	6	860	55.1282	26.4381	0	37.9932	4	1	0		yes	yes
Male	2	16.8	intermediate adherence	High adherence	15	2	2	1210	37.0031	28.6689	0	48.2113	3	1	125	7	no	no	0
Male	1	72	intermediate adherence	medium adherence	18	2	2	1480	48.2085	21.4691	0	46.8364	2	0	300	7	no	no	0
Female	2	37.5	intermediate adherence	medium adherence	18	5	4	1360	46.4164	24.8579	0	53.6807	3	1	210	12	no	no	0
Male	0	40	intermediate adherence	High adherence	13	1	1	1690	58.4775	30.2992	1	48.2914	2	1	0	7	no	no	0
Male	1	24	intermediate adherence	High adherence	20	9	7	1972	42.5275	32.112	0	56.1006	1	1	480	16	yes	no	1
Male	1	21.75	intermediate adherence	medium adherence	6	5	8	1930	48.1297	24.3375	0	67.167	0	1	360	1	yes	yes	0
Male	2		intermediate adherence	low adherence	20	0	0	1330	50.3788	30.1162	2	47.5632	3	1	0	11	no	no	0
Female	3	80	intermediate adherence	High adherence	16	0	1	440	38.5965	17.7778	0	23.7104	6	1	0	7	no	no	0
Male	2	28	intermediate adherence	medium adherence	10	0	5	2010	60.5422	25.5593	0	66.7231	1	0	540	7	no	no	0
Male	1	43	intermediate adherence	medium adherence	9	1	1	1330	39.8204	25.6896	1	40.8903	2	1	0	6	no	no	0
Male	3		intermediate adherence	low adherence	11	2	0	1760	57.1429	30.4218	0	51.3477	3	1	45		no	no
Male	2		intermediate adherence	low adherence	11	0	0	1350	48.0427	23.6653	0	56.8195	4	1	30	8	no	no	0
Female	1	22.5	intermediate adherence	High adherence	5	3	1	1080	51.9231	20.3954	0	49.4825	3	1	240	7	yes	no	0
Female	1	11.25	intermediate adherence	medium adherence	19	9	7	1380	52.2727	35.629	0	61.7008	1	0	10	19	no	yes	1
Male	1		intermediate adherence	low adherence	14	1	2	1460	51.049	19.8141	0	55.3701	3	1	40	7	yes	no	0
Female	1	27	intermediate adherence	low adherence	11	0	0	2040	64.557	24.4352	0	88.2529	0	1	25	7	no	no	0
Male	2	80	intermediate adherence	High adherence	20	10	2	1960	58.3333	29.0318	0	70.6997	1	0	240	20	no	no	1
Female	2	76	intermediate adherence	medium adherence	19	0	0	1150	55.2885	24.5243	6	51.2803	3	1	0	13	no	no	0
Male	2	80	intermediate adherence	High adherence	23	3	9	830	40.0966	21.8724	0	31.1139		1	140	20	no	yes	1
Female	2	68	intermediate adherence	medium adherence	28	1	5	1310	54.1322	20.9275	2	88.4608	3	1	0	13	no	yes	0
Female	2		intermediate adherence	low adherence	24	10	15	1290	59.1743	35.1335	2	70.5406	1	1	15	27	yes	yes	1
Male	1	28	intermediate adherence	low adherence	6	2	0	890	50.2825	18.9069	0	31.3662	5	1	100	4	no	no	0
Male	3	40	intermediate adherence	High adherence	17	0	0	1060	36.8056	31.8878	0	34.3269	5	0	195	13	no	no	0
Male	1	75	intermediate adherence	High adherence	18	0	0	1630	54.8822	33.8021	0	47.555	2	0	900	6	no	no	0
Male	1		intermediate adherence	medium adherence	8	5	4	1590	54.8276	20.9573	0	56.4811	2	0	120	13	yes	no	0
Male	1	22.5	intermediate adherence	medium adherence	4	1	0	1160	45.1362	25.2595	0	40.7097	3	1	0	1	no	no	0
Female	4	10	intermediate adherence	low adherence	14	2	3	870	55.414	23.1385	0	58.5115	5	1	140	6	yes	no	0
Female	3	60	intermediate adherence	medium adherence	16	0	0	1450	65.6109	30.7306	8	84.4105	2	0	240	9	no	no	0
Male	2	45	intermediate adherence	High adherence	18	0	3	1140	38.3838	17.239	0	36.0177	4	1	50	9	no	no	0
Male	2		intermediate adherence	medium adherence	14	1	2	1320	42.0382	25.2493	0	37.7187	5	1	975	8	no	no	0
Male	3	50	intermediate adherence	medium adherence	31	7	2	1160	39.322	29.7056	0	50.348	4	1	420	13	yes	no	0
Male	2	26	intermediate adherence	medium adherence	12	2	2	1280	41.5584	28.3737	0	43.5827	3	1	110	12	yes	no	0
Female	4		intermediate adherence	medium adherence	34	13	10	420	29.1667	27.2392	0	21.5196	7	1	0	26	yes	yes	1
Male	2	30	intermediate adherence	High adherence	18	0	4	960	25.0653	22.0384	0	22.4469	4	0	1900	16	no	yes	1
Male	2	39	intermediate adherence	High adherence	15	2	2	1390	44.8387	24.977	0	51.4442	2	1	45	7	no	no	0
Female	1	45	intermediate adherence	medium adherence	10	0	0	1280	66.6667	25	0	63.0642	1	1	390	4	no	no	0
Female	3	48	intermediate adherence	medium adherence	20	4	2	1020	58.9595	27.2173	0	43.6727	4	0	20	17	no	no	1
Female	1	45	intermediate adherence	medium adherence	2	0	0	770	44.7674	17.4818	0	35.2792	3	0	0	0	no	no	0
Male	2	15	intermediate adherence	medium adherence	11	0	5	2000	67.7966	30.8012	0	88.4504	1	0	210	0	no	no	0
Male	0	45	intermediate adherence	medium adherence	6	0	1	1420	38.4824	25.5649	0	46.8196	2	0	20	3	no	no	0
Female	1	40	intermediate adherence	High adherence	11	0	0	1180	69.8225	27.5556	0	67.0542	0	0	60	0	no	no	0
Male	1	40	intermediate adherence	High adherence	2	0	0	860	50	27.3438	0	41.7754	2	1	50	0	no	no	0
Female	3	40	intermediate adherence	High adherence	11	0	2	570	49.1379	16.6335	0	30.3718	6	1	60	9	no	no	0
Female	2	15	intermediate adherence	medium adherence	15	1	2	1380	56.7901	22.7694	0	66.2305		1	0	3	no	no	0
Female	1	23.5	intermediate adherence	medium adherence	8	1	2	1200	65.5738	29.903	0	60.4633	2	1	150	5	no	no	0
Female	1	25	intermediate adherence	medium adherence	26	4	11	720	46.4516	16.4444	0	38.7989		1	300	23	no	yes	1
Male	2	30	intermediate adherence	medium adherence	22	5	6	1900	54.755	26.8745	0	48.5986	3	1	45	6	no	no	0
Female	0	75	intermediate adherence	High adherence	10	1	1	810	69.8276	28.9993	0	44.0759	2	0	180	11	no	no	0
Male	3	12	intermediate adherence	High adherence	5	0	0	1800	56.0748	24.1672	1	82.0375	2	0	30	4	no	no	0
Male	3	30	intermediate adherence	High adherence	14	4	4	1520	40.2116	24.8584	0	44.4372	4	1	80	14	yes	yes	1
Male	1		intermediate adherence	High adherence	22	8	8	1090	34.2767	24.2123	0	33.0243	3	1	45	15	no	yes	1
Male	3	74	intermediate adherence	medium adherence	14	12	7	970	46.1905	25.4028	0	29.418	7	1	0	13	yes	no	0
Male	2	54	intermediate adherence	High adherence	18	1	2	950	54.2857	24.1288	2	41.6672	4	1	75	10	no	no	0
Female	3		intermediate adherence	High adherence	15	0	6	870	41.4286	24.8889	0	39.6976	5	1	0	11	no	yes	0
Male	3	52	intermediate adherence	low adherence	24	0	7	1290	49.4253	22.4082	0	46.9101	4	0	45	23	no	yes	1
Female	4	30	intermediate adherence	medium adherence	15	7	5	600	56.6038	19.563	0	35.2358	6	0	60	12	yes	yes	0
Female	3	40	intermediate adherence	low adherence	20	2	5	1170	51.7699	33.7778	0	58.51	3	0	120	10	no	no	0
Male	2	10	intermediate adherence	medium adherence	15	0	0	440	42.7184	15.3469	0	13.0328	5	0	30	3	no	no	0
Female	3	45	intermediate adherence	medium adherence	34	8	10	1730	50.5848	29.7211	0	76.0249	3	1	120	21	yes	yes	1
Male	3	49	intermediate adherence	medium adherence	20	6	6	1060	38.5455	32.4219	0	40.1215	4	1	15	6	yes	no	0
Male	1	35	intermediate adherence	medium adherence	16	9	7	1390	39.7143	19.2302	0	38.0587	3	1	60		yes	yes
Female	1	52	intermediate adherence	low adherence	17	3	2	1180	63.4409	24.6094	6	50.3944	2	1	930	3	no	no	0
Female	2	35	intermediate adherence	medium adherence	30	7	11	935	58.4375	23.3234	2	42.7791	4	1	30	22	yes	yes	1
Male	3	74	intermediate adherence	medium adherence	16	1	3	1060	47.9638	28.2828	1	46.2152	4	0	300	4	no	no	0
Female	2	80	intermediate adherence	medium adherence	12	0	0	730	58.4	39.5448	2	51.0524	2	1	60	5	no	no	0
Female	1	20	intermediate adherence	medium adherence	12	0	1	1520	66.9604	36.0519	2	70.1234	0	1	20	9	no	no	0
Female	3	70	intermediate adherence	medium adherence	35	2	9	400	28.5714	19.9219	7	18.0051	7	1	240	22	no	yes	1
Male	0	25	intermediate adherence	medium adherence	5	0	0	3070	63.6929	26.2966	0	82.3188	0	0	45		no	no
Female	4	53	intermediate adherence	medium adherence	24	5	5	660	36.4641	25.9695	0	33.7133	6	1	0	18	no	yes	1
Female	2		intermediate adherence	High adherence	14	1	7	810	61.8321	27.9707	0	45.873	3	1	70	9	no	yes	0
Male	2	22	intermediate adherence	medium adherence	17	2	3	1570	42.2611	29.6296	0	48.5781	4	1	200	13	no	no	0
Female	2	60	intermediate adherence	medium adherence	14	0	3	900	47.619	22.9398	0	40.9543	3	1	20	12	no	no	0
Male	1	27	intermediate adherence	low adherence	14	3	2	2190	60.6648	21.4533	0	81.8864	0	0	120	6	yes	no	0
Female	2	45	intermediate adherence	medium adherence		0	1	1670	67.8862	36.1323	2	71.7801	1	0	0	0	no	no	0
Male	1		intermediate adherence	High adherence	14	3	6	1640	40	25.6489	2	60.3918	1	1	80	10	no	yes	0
Female	3	17.5	intermediate adherence	High adherence	36	12	19	650	52.4194	22.9398	0	32.0252	6	1	210	35	yes	yes	1
Male	0	20	intermediate adherence	High adherence	2	0	0	1550	49.8392	22.7694	0	68.9147	0	0	1200	2	no	no	0
Male	3	48	intermediate adherence	medium adherence	24	7	5	580	31.1828	32.4557	0	24.4453	6	1	180	22	no	no	1
Male	1	52	intermediate adherence	low adherence	4	0	0	1590	50.7987	22.3214	0	52.4818	1	1	720	6	no	no	0
Female	2	15	intermediate adherence	medium adherence	20		6	810	49.3902	19.2277	0	39.0992	4	0	120	15	yes	yes	1
Female	2	18.5	intermediate adherence	medium adherence	18	3	8	1070	33.6478	25.9107	0	50.7675	2	1	80	17	no	yes	1
Male	4	10	intermediate adherence	low adherence	18	0	4	740	61.6667	23.8751	0	39.8684	6	1	60	5	no	no	0
Male	3		intermediate adherence	High adherence	28	5	9	1290	50.9881	28.1337	0	55.7798	3	1	120	24	no	yes	1
Male	2		intermediate adherence	medium adherence	18	0	3	1010	45.9091	22.9481	0	34.1298	4	1	210	15	no	no	1
Female	2	50	intermediate adherence	medium adherence	30	3	4	1200	61.5385	19.7777	1	60.6459	3	0	240	12	no	yes	0
Female	3	67.5	intermediate adherence	High adherence	29	2	5	630	50	17.1563	0	29.596	6	1	20		no	no
Male	2		intermediate adherence	High adherence	21	2	7	1270	40.0631	23.8751	0	44.1438	3	0	60	13	no	yes	0
Female	3	60	intermediate adherence	low adherence	27	2	6	840	56.3758	23.3887	0	40.6051	5	1	0	21	no	yes	1
Female	2	25	intermediate adherence	High adherence	18	2	2	580	60.4167	20.3333	0	43.6765	4	1	30	6	no	no	0
Male	3	40	intermediate adherence	High adherence	14	2	2	1380	49.4624	30.4498	2	50.4982	3	0	120	4	no	no	0
Male	1	30	intermediate adherence		15	12	12	2260	61.9178	30.4705	0	69.2623	2	1	130	23	yes	yes	1
Female	0	25	poor adherence	medium adherence	7	1	1	1080	69.6774	20.3954	0	52.3599	2	0	390	8	no	no	0
Male	2	28	poor adherence	High adherence	23	2	6	1820	62.7586	21.6312	0	77.2667	2	1	0	17	yes	no	1
Male	0	48	poor adherence	low adherence	1	0	0	780	64.4628	19.1001	0	28.5597	4	0	270	0	no	no	0
Female	2	39	poor adherence	medium adherence	26	16	14	1210	59.901	28	0	54.0288	2	1	20	23	yes	yes	1
Female	4	76	poor adherence	low adherence	14	0	5	830	53.2051	24.677	6	35.5376	5	1	41	11	no	yes	0
Male	2		poor adherence	low adherence	15	0	0	830	32.8063	25.8166	0	35.3677	3	0	300	7	no	no	0
Male	4	41.25	poor adherence	low adherence	30	5	5	790	49.375	19.1953	1	31.5626	7	0	10	13	yes	no	0
Male	2	30	poor adherence	low adherence	11	4	3	1980	51.5625	18.3655	0	72.4976	2	1	30	4	no	no	0
Male	0	30	poor adherence	low adherence	11	1	2	2490	60	35.9184	0	79.2297	0	0	100		no	no
Female	1	40	poor adherence		16	5	3	1480	52.669	25.7117	0	69.1381	0	1	360		no	no
Female	1	39	poor adherence	low adherence	7	1	1	1720	60.9929	21.7555	0	69.2861	0	0	2		no	no
Male	1	22.5	poor adherence	low adherence	14	5	1	1410	48.4536	16.6525	0	46.0967	3	0	45	10	no	no	0
Female	1	64	poor adherence	low adherence	21	8	7	790	35.5856	23.4586	0	37.5355	2	1	20	15	no	no	1
Male	4	27.5	poor adherence	low adherence	15	5	7	1730	61.1307	25.6544	6	70.4219	3	0	60	11	no	yes	0
Male	2	54	poor adherence	medium adherence	25	2	2	1150	42.4354	22.8571	0	35.6008	4	1	0	12	yes	no	0
Female	2	25	poor adherence	low adherence	11	0	3	1500	51.1945	26.4381	6	59.9173	2	1	45	13	no	no	0
Female	0	36	poor adherence	medium adherence	4	0	1	1800	66.9145	27.852	0	78.9968	0	0	0	2	no	no	0
Male	1	32	poor adherence	medium adherence	2	1	1	1650	51.2422	32.05	0	67.8738	0	1	160	0	no	no	0
Female	1	60	poor adherence	low adherence	13	1	3	1170	63.2432	35.7495	2	58.6854	1	0	180	17	no	no	1
Female	1	61	poor adherence	low adherence	5	1	0	990	56.25	26.0226	0	58.8655	1	0	90	2	no	no	0
Female	1	41.25	poor adherence	medium adherence	13	0	4	1230	44.8905	21.9076	0	50.1535	1	1	360	7	no	no	0
Male	2		poor adherence	High adherence	13	0	3	1220	52.1368	23.1405	0	50.6164	3	1	315	18	no	no	1
Female	1	80	poor adherence	low adherence	39	5	8	1770	67.0455	27.8293	6	77.7837	0	0	240		yes	no
Female	1	10.5	poor adherence	medium adherence	13	7	12	770	49.359	15.4652	0	26.7794	4	0	120		yes	yes
Male	4	60	poor adherence	low adherence	13	3	6	1200	39.2157	21.6312	0	57.3347	4	0	10	12	yes	yes	0
Female	1	40	poor adherence	medium adherence	12	1	0	1800	66.1765	28.8415	6	77.0704	0	0	330	1	no	no	0
Male	3	11.25	poor adherence	low adherence	36	10	7	1140	43.8462	28.764	1	48.8959	4	1	380	23	yes	yes	1
Male	1	50	poor adherence	low adherence	5	1	1	1710	69.5122	26.9531	0	72.7566	0	0	90	5	no	no	0
Female	2	15	poor adherence		35	19	18	910	37.7593	29.278	0	52.5168	2	1	240	20	yes	yes	1
Female	3	60	poor adherence	low adherence	15	1	1	830	56.0811	30.0781	0	33.7196	6	1	30	15	yes	no	1
Male	1	35	poor adherence	low adherence	24	6	4	1910	66.5505	23.7228	2	63.6221	2	1	30	16	yes	no	1
Male	1		poor adherence	medium adherence	1	0	0	2140	62.2093	26.0276	8	66.3887	0	0	420		no	no
Male	1	25	poor adherence	low adherence	31	2		2280	62.8099	30.4832	1	90.4715	0	1	320	19	no	no	1
Male	2	52	poor adherence	low adherence	29	1	2	1320	60.274	23.533	0	54.5312	3	1	60	8	yes	no	0
Male	1	58.5	poor adherence	low adherence	12	12	11			25.3906	0			1	180	14	yes	no	1
Male	2	46	poor adherence	High adherence	34	14	15	1480	44.1791	28.4799	0	64.9131	3	1	0	28	yes	yes	1
Male	2	40	poor adherence	low adherence	24	3	2	2460	64.3979	24.0238	0	97.5502		1	240	7	no	no	0
Male	2	45	poor adherence	low adherence	24	6	6	1820	62.7586	27.6398	2	82.3663	1	1	60	11	no	no	0
Female	1	74	poor adherence	low adherence	15	11	10	1240	56.3636	24.4561	0	51.764	1	0	240	11	yes	yes	0
Male	2	69	poor adherence	medium adherence	15	0	2	1110	38.5417	24.2215	1	37.4227	3	1	570	9	no	no	0
Female	2	30	poor adherence	High adherence	26	8	2	750	45.4545	20	0	37.0618	5	1	60	19	no	no	1
Female	0	19.5	poor adherence	low adherence	8	2	5	1320	59.4595	25.2363	0	54.8288	1	1	320	6	no	yes	0
Female	2	14.5	poor adherence	low adherence	27	6	5	1510	62.6556	24.7676	0	62.4095	2	1	360	13	no	yes	0
Female	2	15	poor adherence	High adherence	24	11	11	890	45.641	17.1875	0	42.8367	4	0	20	19	yes	no	1
Male	0	26.25	poor adherence	medium adherence	12	4	5	2030	45.4139	26.0617	0	61.6315	2	1	60	10	no	no	0
Female	2	26	poor adherence	low adherence	10	1	4	1190	65.0273	30.2978	0	63.9191	2	0	15	6	no	no	0
Female	3	52	poor adherence	low adherence	17	0	0	520	62.6506	35.1111	0	32.1815	6	1	0	7	no	no	0
Female	3	40	poor adherence	low adherence	7	0	2	820	50.3067	28.8754	7	37.3645	5	1	0	6	no	no	0
Male	1	23	poor adherence	low adherence	8	1	4	1020	44.9339	20.3954	0	41.3739	3	0	60	5	no	no	0
Female	2	49.5	poor adherence	low adherence	22	4	12	790	58.0882	25.6745	0	49.7216	3	1	60	20	yes	yes	1
Female	2	22	poor adherence	low adherence		14	9			24.1965	0			1	120	20	yes	yes	1
Female	1	22.5	poor adherence	low adherence	27	0	6	840	43.299	18.902	2	43.711	4	1	150	6	no	yes	0
Female	2	40	poor adherence	medium adherence	23	3	9	820	52.9032	18.2563	0	39.6394	5	1	14	13	no	yes	0
Female	2	10	poor adherence	low adherence	13	1	1	980	67.1233	17.6254	2	56.4578	4	1	20	3	no	no	0
Male	1		poor adherence	low adherence	8	0	0	2490	66.2234	25.1559	0	92.9239	0	0	60	4	no	no	0
Female	1	22.5	poor adherence	High adherence	23	0	2	590	35.119	20.9321	3	33.3564	5	1	730	19	no	no	1
Male	1	61	poor adherence	low adherence	5	1	2	1470	55.6818	27.2817	0	56.7105	1	0	120		no	no
Male	2	19	poor adherence	low adherence	25	0	7	1100	44.7154	21.4691	0	39.9769	3	1	15	18	no	yes	1
Female	1	38.25	poor adherence	low adherence	10	2	0	987	54.5304	23.6244	0	50.2618	1	1	60		no	no
Female	2	20	poor adherence	low adherence	26	1	2	1360	56.4315	17.0656	0	59.6872	3	0	200	7	no	no	0
Male	1		poor adherence	low adherence	14	0	0	2480	59.759	35.1852	2	76.0485	0	0	5	1	no	no	0
Female	1	22.5	poor adherence	low adherence	8	0		1720	45.2632	22.5895	0	66.092	0	0	180	4	no	no	0
Female	4	50	poor adherence	High adherence	33	11	8	700	55.1181	23.1911	4	37.9662	7	1	0	27	yes	yes	1
Male	4	52	poor adherence	low adherence	19	0	4	1180	67.8161	28.8415	0	62.4735	4	1	20	13	no	no	0
Female	1	30	poor adherence	medium adherence	8	0	0	1500	66.0793	23.9361	6	77.9335	0	1	0	0	no	no	0
Male	3	62.5	poor adherence	low adherence	28	9	6	896	51.3467	27.6888	0	47.8727	4	1	20	18	no	no	1
Female	1	15	poor adherence	low adherence	12	0	0	730	51.049	26.1427	0	35.443	2	0	80	2	no	no	0
Female	2	24.5	poor adherence	High adherence	19	4	7	1390	61.2335	29.5526	8	69.8254	2	1	40	15	no	no	1
Male	4	35.25	poor adherence	low adherence	32	9	8	2100	67.5241	27.7344	0	77.7688	4	1	0	18	yes	yes	1
Male	4	39.75	poor adherence	low adherence	28	8	4	1300	68.0628	28.3053	0	67.8967	3	1	10		no	no
Male	3	16.25	poor adherence	High adherence	12	0	0	930	34.4444	26.7094	0	44.3248	4	1	0	7	no	no	0
Female	1	36	poor adherence	low adherence	20	0	6	1190	53.125	29.903	0	58.5442	1	1	40		no	yes
Female	3		poor adherence	low adherence	29	10	8	1670	64.7287	30.7574	6	74.2701	2	0	380	22	no	no	1
Male	1	80	poor adherence	High adherence	4	0	0	1390	36.6755	20.5693	0	48.3149	3	0	50	0	no	no	0
Male	1	50	poor adherence	medium adherence	8	1	2	2360	63.9566	27.4717	0	69.0278	0	0	0	8	no	no	0
Male	2	40	poor adherence	medium adherence	11	3	1	1760	46.1942	23.7812	0	54.6878	2	0	270	7	no	no	0
Male	1	23.5	poor adherence	medium adherence	19	4	3	1120	61.5385	30.116	0	39.4951		1	420	16	yes	no	1
Male	1	40	poor adherence	low adherence	4	0	1	1370	56.1475	22.6562	0	62.1466	1	1	70	0	no	no	0
Male	2	45	poor adherence	low adherence	24	1	6	1480	65.7778	26.7698	1	66.5682	2	1	20	18	no	no	1
Female	1		poor adherence	low adherence	16	0	0	700	46.0526	22.1894	0	36.4258	4	1	78	8	no	no	0
Male	1	10.5	poor adherence	low adherence	14	0	3	970	44.4954	15.3697	0	26.2012	4	1	0	8	no	no	0
Male	2	80	poor adherence	low adherence	28	6	10	1030	40.3922	19.8178	2	48.9702	5	1	100	15	yes	yes	1
Male	3	40	poor adherence	low adherence	14	2	3	710	42.7711	26.6193	0	29.3312	5	0	270	9	no	no	0
Female	1	25	poor adherence	low adherence	12	5	7	610	44.8529	22.0603	6	27.3473	5	1	180	18	no	yes	1
Male	1	40	poor adherence	High adherence	19	15	8	1120	50.9091	23.8087	0	40.7281	2	1	315	22	yes	yes	1
Female	2	50	poor adherence	low adherence	14	1	2	1620	68.3544	21.3675	0	82.2463	2	1	20	7	no	no	0
Male	2	78.75	poor adherence	low adherence	11	0	1	1820	46.6667	23.9869	0	52.4432	2	1	315	11	no	no	0
Male	0		poor adherence	low adherence	8	0	0	2000	50	23.03	0	66.0149	1	1	300	1	no	no	0
Female	2	15.5	poor adherence	High adherence	13	0	10	1000	51.5464	30.3592	0	48.5521	3	0	30	13	no	yes	0
Male	1	15	poor adherence	High adherence	15	0	2	940	67.6259	22.9854	0	29.1614	4	1	90	4	no	no	0
Female	3		poor adherence		18	4	7	580	23.8683	17.5431	0	28.2839	6	1	270	12	no	no	0
Female	1	19.5	poor adherence	low adherence	15	3	1	1970	65.4485	26.1719	0	82.4437	0	1	50	3	yes	no	0
Female	1	15	poor adherence	High adherence	2	0	2	1510	64.5299	32.8125	2	64.4877	1	0	90	3	no	no	0
Male	2	45	poor adherence	High adherence	16	3	3	790	54.1096	24.974	0	35.8631	4	1	70	10	no	no	0
Male	1	40.5	poor adherence	low adherence	15	0	0	1170	55.4502	21.9364	0	43.9718	2	1	135	3	no	no	0
Male	3	33.15	poor adherence	low adherence	26	6	4	1190	34.2939	28.7274	2	39.392	4	1	10	12	yes	yes	0
Female	1	33.75	poor adherence	low adherence	5	0	2	1320	54.321	17.7462	1	69.8876	1	0	120	5	no	no	0
Male	3	31	poor adherence	medium adherence	24	9	11	760	40.4255	28.6501	0	24.6663	6	1	20	27	yes	yes	1
Female	2	16	poor adherence	High adherence	24	9	5	1360	55.5102	24.1288	0	58.1562	3	1	0	20	no	no	1
Female	2	39	poor adherence	medium adherence	14	0	1	670	48.2014	18.2563	8	40.9322	5	1	10	6	no	no	0
Female	3	45	poor adherence	low adherence	31	11	13	1050	58.6592	32.4622	0	56.7645	4	1	15	24	yes	yes	1
Male	2		poor adherence	low adherence	13	1	4	1010	60.119	24.6097	3	41.9038	4	1	0	19	no	no	1
Male	2	23	poor adherence	low adherence	22	2	3	1520	47.205	23.3355	0	54.3899	2	1	90	8	no	no	0
Male	1		poor adherence	High adherence	20	4	6	480	29.4479	15.7768	0	16.8858	5	1	60	16	no	no	1
Male	2	49	poor adherence	low adherence	5	7	2	850	28.9116	19.1001	0	29.2485	6	1	30	10	no	no	0
Male	1	48	poor adherence	low adherence	20	1	1	810	34.322	27.102	0	26.261	3	1	15	4	no	no	0
Male	3	18.85	poor adherence	medium adherence	23	7	4	1080	27.907	25.3906	0	41.3348	4	1	240	26	no	no	1
Male	1	20	poor adherence	low adherence	24	2	4	1280	35.1648	25.8478	0	51.0339	1	1	260	13	yes	no	0
Male	2	55	poor adherence	medium adherence	21	0	2	2210	62.0787	30.1038	0	77.559	1	0	240	9	no	no	0
Male	3	48	poor adherence	low adherence	35	17	13	700	27.451	34.3351	0	26.0888	7	1	20	31	yes	yes	1
Male	4	36	poor adherence	medium adherence	29	6	9	760	62.2951	19.563	0	41.0187	6	1	0	20	yes	yes	1
Male	1	50	poor adherence	medium adherence	15	0	0	1210	36.7781	16.3304	1	48.2113	3	0	30	2	no	no	0
Male	3	40.5	poor adherence	low adherence	29	8	8	1550	58.7121	32.4074	0	52.7168	3	1	15	22	yes	yes	1
Male	1	30	poor adherence	medium adherence	17	5	6	1990	65.6766	29.7578	2	73.6054	1	1	60	9	yes	no	0
Male	2	15	poor adherence	High adherence	28	10		2650	69.0104	34.2058	0	89.7554	1	1	0	18	yes	no	1
Female	2	63	poor adherence	High adherence	26	0	2	870	44.3878	22.719	6	50.9124	3	1	60	11	no	no	0
Male	1		poor adherence	medium adherence		5	8	1360	53.5433	28.578	0	53.348	1	1	145	6	yes	yes	0
Male	3		poor adherence	medium adherence	9	0	1	1990	50.8951	26.0276	3	74.5524	3	1	180	16	no	no	1
Female	1	22.4	poor adherence	low adherence	15	0	0	900	62.9371	16.8663	0	50.7964	2	0	15	2	no	no	0
Female	2	23.4	poor adherence	low adherence	25	6	8			27.6888	0			1	30	16	yes	yes	1
Female	1	75	poor adherence	High adherence	5	0	2	1410	51.2727	31.6337	0	67.5729	0	0	30	3	no	no	0
Male	0	26	poor adherence	low adherence	19	0	2	1980	57.3913	34.375	0	64.9113	1	1	60	4	no	no	0
Female	1	30	poor adherence	low adherence	25	1	1	990	56.5714	26.6389	0	56.5459	1	1	0	6	no	no	0
Male	2	15	poor adherence	medium adherence	16	1	1	2200	51.7039	38.8571	2	68.1059	2	1	80	11	no	no	0
Male	0	25	poor adherence	low adherence	1	0	0	2890	67.0534	25.6173	0	76.9246	0	1	330	0	no	no	0
Female	3	52.5	poor adherence	High adherence	33	10	8	480	55.814	15.5556	7	28.4393	6	1	180	24	yes	no	1
Male	1	80	poor adherence	low adherence	12	0	2	1630	64.1732	19.6283	0	95.1105	2	1	520	7	no	no	0
Female	3	51	poor adherence	medium adherence	12	0	1	790	36.9159	28.5075	0	43.0579	4	0	85	10	no	no	0
Male	3	39	poor adherence	medium adherence	11	1	2	990	45.8333	15.6046	0	35.3388	5	0	120	11	no	no	0
Female	1	27	poor adherence	low adherence	18	4	2	1370	49.8182	28.3604	0	51.1117	2	1	135	14	yes	no	1
Male	1		poor adherence	medium adherence		5	5	2690	57.234	21.2585	0	85.4975	0	0	135	19	yes	yes	1
Male	1	57	poor adherence	low adherence	11	0	2	970	69.7842	25.8645	0	35.0546	2	0	15	6	no	no	0
Male	2		poor adherence	medium adherence	8	2	2	1870	62.3333	40.1592	2	61.9693	2	0	420		yes	no
Female	3	40	poor adherence	low adherence	26	5	9	1000	53.9665	25.9151	6	61.3189	3	1	75	15	no	yes	1
Male	2	27	poor adherence	low adherence	29	11	9	1620	61.8321	39.0625	2	64.9002	2	1	15	18	yes	yes	1
Female	1	40	poor adherence	low adherence	23	4	4	1420	58.1967	17.5781	0	64.6159	2	1	30	12	yes	no	0
Male	1	18.75	poor adherence	low adherence	23	0	3	960	57.1429	31.2175	0	35.5732	2	1	450	13	no	no	0
Male	2	30	poor adherence	High adherence	27	2	0	1200	56.0748	21.9364	0	40.2464	3	1	0	0	no	no	0
Male	3	50	poor adherence	low adherence	21	0	4	1270	42.1927	16.7657	0	42.9396	5	0	50	19	no	no	1
Female	1	38	poor adherence	low adherence	10	2	1	1310	62.381	29.2421	1	59.1266	1	1	540		yes	no
Female	3	49	poor adherence	medium adherence	20	0	2	1220	61.9289	28.1479	2	66.1707		1	0	5	no	no	0
Male	2	30	poor adherence	medium adherence	12	6	5	700	22.2222	31.3469	0	21.4761	4	1	480	7	yes	no	0
Male	0	15	poor adherence	low adherence	2	0	0	2500	67.2043	32.872	0	66.6022	0	1	360	0	no	no	0
Male	1	40	poor adherence	low adherence	0	0	0	1140	60.9626	28.0618	0	69.2864	0	0	0	2	no	no	0
Male	1	30	poor adherence	low adherence	13	0	2	1970	59.5166	28.0277	0	63.9034	1	1	150	3	no	no	0
Male	1	43	poor adherence	medium adherence	18	5	4	1000	36.4963	28.3447	0	35.7618	2	0	20	11	no	no	0
Female	1	30	poor adherence	low adherence	11	1	1	1890	60.9677	23.7253	0	88.5407	0	0	80	11	no	no	0
Female	3	45	poor adherence	medium adherence	24	2	5	680	40.2367	22.7694	6	35.9461	4	1	70	20	no	yes	1
Male	3	30	poor adherence	low adherence	18	1	2	700	63.6364	21.6312	0	29.718	5	1	16	11	yes	no	0
Male	0		poor adherence		1	0	0	2730	61.4865	26.5432	0	74.3987	0	0	420		no	no
Male	2	40	poor adherence	low adherence	27	9	7	990	27.5	21.2963	0	27.6388	5	1	20	21	no	no	1
Female	0	46		High adherence	3		0	660	48.1752	22.3478	0	27.8305	3	0	55		no	no
Male	2	15		High adherence	11	3		840	42	29.3848	0	25.3434	4	1	42	10	no	no	0
Female	0	36		medium adherence	14	3	0	1390	64.3519	16.8475	2	67.2913	1	1	30	4	no	no	0
Male	4	80		High adherence	29	11	10	420	26.25	15.2353	1	13.6012	9	1	40	15	no	yes	1
Male	4			low adherence	37	18	18	1190	47.4104	30.8463	2	45.3083	6	1	0	27	no	yes	1
Male	1			medium adherence	12	5	4	1370	45.5149	23.5883	0	47.4219	2	0	260	8	no	no	0
Female	2	12		low adherence	26	1	1	1010	55.1913	19.1406	6	59.628	3	1	20	10	no	no	0
Female	1	40		low adherence	29	3	4	943	47.3631	26.8407	0	57.8237	1	1	30	14	no	no	1
